# Supplementary material for: Adaptation in structured populations and fuzzy boundaries between hard and soft sweeps
Source: PLoS Comput Biol. 2019 Nov 11;15(11):e1007426. doi: 10.1371/journal.pcbi.1007426 (PMC6872172; doi:10.1371/journal.pcbi.1007426)
Supplement: S1 File — The Perl script used for simulating single-site adaptation allele frequency trajectory, under two-deme and three-deme scenarios. (PL) [file pcbi.1007426.s001.pl]

#Note: This file includes two-deme simulation, source deme for three-deme simulation and main three-deme simulation. If you want to run it, do not directly run this file; instead please copy the relevant part into a new file and run it.

#Two-deme scenarios

#!perl -w
use strict;

my $n1 = $ARGV[0]; #Population size deme 1
my $n2 = $ARGV[1]; #Population size deme 2
my $s1 = $ARGV[2]; #Selection coefficient deme 1
my $s2 = $ARGV[3]; #Selection coefficient deme 2
my $m = $ARGV[4]; #Migration rate (both directions)
my $nr = $ARGV[5]; #Number of replicates
my $head = $ARGV[6]; #Header of output file
my $nri;
my $p1; my $p2;
my $sw;
my $p1n; my $p2n; my $rand; my $pop; my $att = 0;
my @result;
my $gen;

my $stt; #The replicate number of first output, default is 1
if (defined $ARGV[7]) {$stt = $ARGV[7];}
else {$stt = 1;}

foreach $nri ($stt..$nr) { #Each loop is one replicate


 do { #Each loop is an attempt; return to here if the allele is lost
  $p1 = 1; $p2 = 0; #Initialize; p is the number of individuals containing the adaptation
  @result = ();
  $sw = 1; $gen = 0; #$sw is a switch variable

  while ($p1+$p2 < $n1+$n2) { #Each loop is one generation
   $p1n = 0; $p2n = 0; $gen += 1;
   foreach (1..$n1) { #Each individual in d1
    $pop = rand($n1);
    if ($pop > $m) {#Not migrant
     $rand = rand($n1+$p1*$s1); #The probability of an offspring individual having the adaptation is p*(1+s)/(p*(1+s)+(n-p)) = p*(1+s)/(n+p*s). Same below.
     if ($rand < ($p1*(1+$s1))) {
      $p1n += 1;
     }
    }
    else {#Migrant
     $rand = rand($n2+$p2*$s2);
     if ($rand < ($p2*(1+$s2))) {$p1n += 1;} #A new adapted migrant from pop2, forming a distinct lineage in pop1. 
    }
   }
  
   foreach (1..$n2) { #Each individual in d2
    $pop = rand($n2);
    if ($pop > $m) {#Not migrant
     $rand = rand($n2+$p2*$s2);
     if ($rand < ($p2*(1+$s2))) {
      $p2n += 1;
     }
    }
    else {#Migrant
     $rand = rand($n1+$p1*$s1);
     if ($rand < ($p1*(1+$s1))) {$p2n += 1;}
    }
 
  }
 
   $p1 = $p1n; $p2 = $p2n;
   if ($p1+$p2 == 0) {$sw = 0; last;} #If lost; end this loop and return to the parent layer
   push @result, "$p1\t$p2\n";
  }

 } until ($sw == 1);
 print "Replicate $nri\n";

 open(FILEHANDLE, ">$head\_$nri.txt");
 print FILEHANDLE @result;
}

# Source population for three-deme scenarios (d_0); basically simple positive selection in a panmictic population.

#!perl -w
use strict;

my $n = $ARGV[0]; #Population size
my $s = $ARGV[1]; #Selection coefficient
my $nr = $ARGV[2]; #Number of replicates
my $head = $ARGV[3]; #Header of output file

my $nri;
my $p; my $pn; my $att; my $rand; my $pop;
my $sw;
my @result; my $gen;
my $debug;
my $stt; #The replicate number of first output, default is 1
if (defined $ARGV[4]) {$stt = $ARGV[4];} 
else {$stt = 1;}

foreach $nri ($stt..$nr) { #Each loop is one replicate

 do { #Each loop is an attempt; return to here if the allele is lost
  $p = 1;
  @result = ();
  $sw = 1; $gen = 0;

  while ($p < $n) { #Each loop is one generation
   $pn = 0; $gen += 1;
   foreach (1..$n) {
    $rand = rand($n+$p*$s);
    if ($rand < ($p*(1+$s))) {$pn += 1;}
   }
   $p = $pn;
   if ($p == 0) {$sw = 0; last;}
   push @result, ($p/$n)."\n"; #Here the frequency is written to output for easy reading

  }

 } until ($sw == 1);

 open(FILEHANDLE, ">$head\_$nri.txt");
 print FILEHANDLE @result;
}


# Three-deme scenarios. Because the large number of parameters, we first assigned default values to them, and only specified those that are different from default.

#!perl -w
use strict;

my $n1 = 10000; my $n2 = 10000; my $s0 = 0.02; my $s1 = 0.02; my $s2 = 0.02; my $m01 = 2; my $m02 = 2; my $m12 = 2; my $nr = 100; my $source = ""; my $head = ""; my $stt = 1;
#Because of the large number of parameters, the default is set above and any changes are introduced as arguments
#m01, m02 and m12 are migration rates; however m01 and m02 are uni-directional because d0 is not affected by anything happening in d1 and d2.
#The rest are identical as above.

foreach (@ARGV) {
 if (/^n1=(\d+)$/) {$n1 = $1;}
 if (/^n2=(\d+)$/) {$n2 = $1;}
 if (/^sall=([\d\.]+)$/) {$s0 = $1; $s1 = $1; $s2 = $1;}
 if (/^s0=([\d\.]+)$/) {$s0 = $1;}
 if (/^s1=([\d\.]+)$/) {$s1 = $1;}
 if (/^s2=([\d\.]+)$/) {$s2 = $1;}
 if (/^m=([\d\.]+)$/) {$m01 = $1; $m02 = $1; $m12 = $1;}
 if (/^m01=([\d\.]+)$/) {$m01 = $1;}
 if (/^m02=([\d\.]+)$/) {$m02 = $1;}
 if (/^m12=([\d\.]+)$/) {$m12 = $1;}
 if (/^nr=(\d+)$/) {$nr = $1;}
 if (/^st=(\d+)$/) {$stt = $1;}
 if (/^b=(.+)$/) {$source = $1;}
 if (/^h=(.+)$/) {$head = $1;}
}

my $nri;
my $p1; my $p2; my $pro0;
my $sw;
my $p1n; my $p2n; my $rand; my $pop;
my @sfile; my $sfix;
my @result;
my $gen;


foreach $nri ($stt..$nr) {
 open (SRS, "$source\_$nri.txt") or die; #Read the file for the trajectory of the adaptation in the source population d0
 @sfile = <SRS>; foreach (@sfile) {chomp;}
 $sfix = $#sfile+1;

 $p1 = 0; $p2 = 0;
 @result = ();
 $sw = 1; $gen = 0;

  while ($p1+$p2 < $n1+$n2) {
   $p1n = 0; $p2n = 0; $gen += 1;
   if ($gen >= $sfix) {$pro0 = 1;}
   else {$pro0 = $sfile[$gen-1];} #Freq of adaptation in source pop
#######
 
   foreach (1..$n1) {
    $pop = rand($n1);
    if ($pop > $m01+$m12) {#Not migrant
     $rand = rand($n1+$p1*$s1);
     if ($rand < ($p1*(1+$s1))) {$p1n += 1;}
    }
    elsif ($pop > $m12) {#Migrant from pop0
     $rand = rand(1+$pro0*$s0);
     if ($rand < ($pro0*(1+$s0))) {$p1n += 1;}
    }
    else {#Migrant from pop2
     $rand = rand($n2+$p2*$s2);
     if ($rand < ($p2*(1+$s2))) {$p1n += 1;}
    }
   }
####### 
 
   foreach (1..$n2) {
    $pop = rand($n2);
    if ($pop > $m02+$m12) {#Not migrant
     $rand = rand($n2+$p2*$s2);
     if ($rand < ($p2*(1+$s2))) {$p2n += 1;}
    }
    elsif ($pop > $m12) {#Migrant from pop0
     $rand = rand(1+$pro0*$s0);
     if ($rand < ($pro0*(1+$s0))) {$p2n += 1;}
    }
    else {#Migrant from pop1
     $rand = rand($n1+$p1*$s1);
     if ($rand < ($p1*(1+$s1))) {$p2n += 1;}
    }
 
   }
####### 
 
   $p1 = $p1n; $p2 = $p2n;
   push @result, "$p1\t$p2\n";
 

 }

 print "Replicate $nri\n";

 open(FILEHANDLE, ">$head\_$nri.txt");
 print FILEHANDLE @result;
}
