# Supplementary material for: Adaptation in structured populations and fuzzy boundaries between hard and soft sweeps
Source: PLoS Comput Biol. 2019 Nov 11;15(11):e1007426. doi: 10.1371/journal.pcbi.1007426 (PMC6872172; doi:10.1371/journal.pcbi.1007426)
Supplement: S2 File — The R script used for simulating 600kb genomic regions under a selective sweep, including all custom-defined functions and the main script. (R) [file pcbi.1007426.s002.r]

#Here is the R script used for simulating selective sweep populations. First we define functions, then the main script.

#"pop" is a list of 6 objects, which describe the entirety of the simulated population at a given time.

#pop$fitness is a vector of $ne$ members, each being the fitness of one chromosome. The fitness is diploid, i.e. it takes into account the genotype of the chromosome and its partner.
#pop$sites is a matrix recording the genotype of each chromosome. Rows are chromosomes and columns are sites; 0 is ancestral and 1 is derived.
#pop$adapt is a vector of $ne$ members, being 1 if the chromosome contains the adaptive allele, and 0 if not.
#pop$ptnr is a vector of $ne$ members, each being the "partner chromosome" of a chromosome, i.e. the two that exist in the same diploid individual. If pop$ptnr[i] = j, then pop$ptnr[j] = i. The fitnesses of two partner chromosomes are always the same.
#pop$pos is a vector of $loci$ members, describing the position of each SNP in the simulated region. Under the neutral assumption, they are uniformly distributed between 0 and 1.
#pop$pos.a is a singleton number, describing the position of the adaptive mutation in the simulated region. It stays the same in the entire simulation.


#This function assigns partnership between chromosomes under the diploid model. The indexes of chromosomes are from "plus+1" to "plus+ne"; "plus" is used because in deme 2, the indexes do not start with 1.

partner = function (ne,plus=0) { #For diploid simulation
 dip = matrix(sample(1:ne),ne/2,2)
 out = rep(0,ne)
 out[dip[,1]] = dip[,2]
 out[dip[,2]] = dip[,1]
 out = out + plus
 return (out)
}

#This function reads two files, one for genotypes (fname) and one for positions (fname2). At the beginning of the simulation no selection has happened.

#The input file can be easily converted from ms output with a custom script. Note that the "g" in front of the SNP list is in order to prevent the string being read as one large number.

pops.read.start = function(fname,fname2,pos_adapt = 0.5,ne.1 = 0) {
 inpop = read.table(fname,header=FALSE)
 newpos = read.table(fname2,header=FALSE)[[1]]
 
 ne = dim(inpop)[1] #Number of lines in the first file equals $ne$, number of chromosomes in the entire population.
 loci = nchar(as.character(inpop$V2[1])) - 1 #Number of 1s and 0s in each genotype equals $loci$, number of segregating sites. It should also match the number of lines in the second file.
 
 newfit = inpop$V1 #The first number in each line is the fitness. Usually they should be all "1" because the population starts in a neutral equilibrium.
 newsites = matrix(0,ne,loci) #Creating an empty SNP matrix
 
 for (i in 1:ne) { #Record the genotype, chromosome by chromosome, into the SNP matrix.
  gntp.s = as.numeric(strsplit(as.character(inpop$V2[i]),"")[[1]][2:(loci+1)])
  newsites[i,] = gntp.s
 }
 
 if (ne.1 == 0) {newptnr = partner(ne)} #For one-deme population, ne.1 is set to 0. The partnership is thus drawn from the entire population.
 else { #For two-deme population, partnership can occur only within each deme.
  ne.2 = ne - ne.1
  newptnr = c(partner(ne.1),partner(ne.2,ne.1))
 }
 
 return (list(fitness = newfit,sites = newsites,adapt = rep(0,ne),ptnr = newptnr,pos = newpos,pos.a = pos_adapt)) #Output the list.
}

#This function evolves the population for ONE generation. Population size and deme sizes can change (though not done in the study).

#Parameters. pop: input population. ne.o1: size of deme 1 in the input population (total size is implied in pop). ne.n1 & ne.n2: size of demes in output population. mu: neutral mutation rate across the region. selco: selective coefficient of the adaptive allele in each deme. rec.rate: recombination rate across the region. m12 & m21: migration rate from deme 1 to deme 2, and from deme 2 to deme 1.

gen.2pops.infmut2 = function (pop, ne.o1, ne.n1, ne.n2, mu, selco, rec.rate = 0, m12 = 0, m21 = 0) {

 newsites = NULL
 #Define population and deme sizes
 ne.o = dim(pop$sites)[1]
 ne.o2 = ne.o-ne.o1
 ne.n = ne.n1+ne.n2
 loci = dim(pop$sites)[2]
 
 #BLOCK 1: Reproduction, including selection, migration and recombination.
 
 #Total fitness of each deme
 fit.sum1 = sum(pop$fitness[1:ne.o1])
 fit.sum2 = sum(pop$fitness[(ne.o1+1):ne.o])
 
 #Vectors that combines fitness and migration rates, for each deme. The logic is choosing the deme of the parent first (with the probability of 1-m and m), then choosing the chromosome based on fitness. In other word, these vectors resolve SELECTION and MIGRATION together.
 fit.vec1 = c(pop$fitness[1:ne.o1]*(1-m21)/fit.sum1,pop$fitness[(ne.o1+1):ne.o]*m21/fit.sum2)
 fit.vec2 = c(pop$fitness[1:ne.o1]*m12/fit.sum1,pop$fitness[(ne.o1+1):ne.o]*(1-m12)/fit.sum2)

 #Choose parent chromosomes for deme 1 (par1) and deme 2 (par2). The "other" parent is implied with the partnership mechanism and does not need to be explicitly chosen. They will be called "chosen parent" and "partner parent".
 par1 = rmultinom(1,ne.n1,fit.vec1)[,1]
 par2 = rmultinom(1,ne.n2,fit.vec2)[,1]
 
 #Recombination vector for each offspring chromosome: 0 if no recombination, otherwise position of recombination. Because region-wide recombination rate is low, multiple recombination events are not considered. The part of the region RIGHT side of the recombination point is inherited from the CHOSEN parent; the LEFT side from the PARTNER parent.
 rec.info = rbinom(ne.n,1,rec.rate)*runif(ne.n,0,1) 

 #Determine which offspring chromosomes have the adaptation allele. Adaptation taken after the partner parent if adaptation is on the left side of the recombination point.
 if (sum(rec.info) > 0) {
  na1 = c(pop$adapt[rep(1:ne.o,par1)],pop$adapt[rep(1:ne.o,par2)])
  na2 = c(pop$adapt[pop$ptnr[rep(1:ne.o,par1)]],pop$adapt[pop$ptnr[rep(1:ne.o,par2)]])
  newadapt = (rec.info <= pop$pos.a)*(na1)+(rec.info > pop$pos.a)*(na2)
 }
 else { #If no recombination occurs
  newadapt = c(pop$adapt[rep(1:ne.o,par1)],pop$adapt[rep(1:ne.o,par2)])
 }

 #The matrix will be "1" if the sites is on the right side of recombination point or if the offspring chromosome does not undergo recombination.
 rec.sites = (t(matrix(pop$pos,loci,ne.n))>=matrix(rec.info,ne.n,loci))
 
 #Producing the new SNP matrix.
 if (loci > 1) {
  newsites.a = rbind(pop$sites[(rep(1:ne.o,par1)),],pop$sites[(rep(1:ne.o,par2)),]) #Chosen parent
  newsites.b = rbind(pop$sites[(pop$ptnr[rep(1:ne.o,par1)]),],pop$sites[(pop$ptnr[rep(1:ne.o,par2)]),]) #Partner parent
 }
 else { #This is used in case there is only one SNP in the region, to force the result to be a matrix instead of a vector.
  newsites.a = as.matrix(c(pop$sites[(rep(1:ne.o,par1)),],pop$sites[(rep(1:ne.o,par2)),]))
  newsites.b = as.matrix(c(pop$sites[(pop$ptnr[rep(1:ne.o,par1)]),],pop$sites[(pop$ptnr[rep(1:ne.o,par2)]),]))
 }
 newsites = newsites.a * rec.sites + newsites.b * (1-rec.sites)
 

 #BLOCK 2: Mutation.
 
 #List of chromosomes that have a mutation (TRUE for ones that have, FALSE for ones that do not). Because mutation rate is usually low, multiple mutations in the same chrosome are not considered. The total number is binomial, close to Poisson.
 temp = (runif(ne.n,0,1) < mu)
 ct = 0 #Counting number of individuals already mutated.
 if (sum(temp) > 0) {
  newsites = cbind(newsites,matrix(0,ne.n,sum(temp))) #Adding columns to the SNP matrix.
  for (i in 1:ne.n) { #Put "1" into the mutation sites.
   if (temp[i]) {
    ct = ct + 1
	newsites[i,(loci+ct)] = 1
   }
  }
 }
  
 newpos = c(pop$pos,runif(ct,0,1)) #New list of sites; new mutations are uniformly distributed.

 #BLOCK 3: Cleaning up and output
 
 #Remove all sites that have been fixed or lost
 afq = apply(newsites,2,mean)
 if (sum(afq) != 0 & sum(afq>0) != 1) {
  newsites = newsites[,(afq*(afq-1) != 0)]
  newpos = newpos[(afq*(afq-1) != 0)]
 }
 
 #Update loci number
 loci = dim(newsites)[2]
 
 #Draw partners within each deme.
 newptnr = c(partner(ne.n1),partner(ne.n2,ne.n1))
 newfit = rep(1,ne.n)
 
 #New fitness for each chromosome in deme 1 and deme 2. The allele is multiplicatively codominant; each copy in the chromosome OR its partner makes the fitness times (1+s).
 for (i in 1:ne.n1) {
  if (newadapt[i] > 0) {newfit[i] = 1+selco[newadapt[i],1]}
  if (newadapt[newptnr[i]] > 0) {newfit[i] = newfit[i]*(1+selco[newadapt[newptnr[i]],1])}
 }
 
 for (i in (ne.n1+1):ne.n) {
  if (newadapt[i] > 0) {newfit[i] = 1+selco[newadapt[i],2]}
  if (newadapt[newptnr[i]] > 0) {newfit[i] = newfit[i]*(1+selco[newadapt[newptnr[i]],2])}
 }
 
 #Returning the population
 return (list(fitness = newfit,sites = newsites,adapt = newadapt,ptnr = newptnr, pos = newpos, pos.a = pop$pos.a))

}

#This function writes the population to two files, one for chromosome information and one for site positions.

pops.write = function(pop,fname,fname2) {
 ne = dim(pop$sites)[1]
 pop.sites = NULL
 for (i in 1:ne) {
  pop.sites[i] = paste(c("g",pop$sites[i,]),collapse="") #A letter "g" is added at the beginning of the genotype string to prevent interpretation as one large number.
 }
 
 pop.out = rbind(pop$fitness,pop$adapt,pop$ptnr,pop.sites) #The first file contains four columns: fitness, adaptation status, partner index, and genotype.
 write(pop.out,file=fname,ncolumns=4,sep="\t")
 write(pop$pos,file=fname2,ncolumns=1)

}


#Functions are finished. The following is the main script, 

#Selective coefficient. In case of local adaptation, s2 = 0.
s1 = 0.02
s2 = 0.02

#Read the input population. The position of the adaptive mutation is at 1/6 of the region, i.e. 100kb in the 600kb region. Deme 1 and deme 2 both have a size of 10000 chromosomes (5000 diploid individuals)
pop = pops.read.start("m20G/Input_m20G_100.txt","m20G/Input_m20G_100_pos.txt", pos_adapt=1/6, ne.1 = 10000)

#Add the adaptive allele to one chromosome in deme 1, and edit the fitness values accordingly.
pop$adapt[1] = 1
pop$fitness[1] = 1+s1
pop$fitness[pop$ptnr[1]] = 1+s1

#Defining the selective coefficient matrix for use in the simulation.
selco = matrix(0,2,2)
selco[1,1] = s1
selco[1,2] = s2

#Initializing a number of variables.
sw = 0 #Switch for a finished sweep
gen = 0 #Number of generation passed since the beginning
overgen.1 = 0 #Number of generation passed since deme 1 reaches 99.5% adapted
overgen.2 = 0 #Number of generation passed since deme 2 reaches 99.5% adapted
succ = 0 #Success note; to determine the end of the simulation, and to determine whether sweep is successful
freq.r = NULL #This records the change of adaptive allele frequency throughout the sweep process
prog1 = 1 #These two are switch variables to help with output
prog2 = 1
ttt = 0 #A temporary help variable


while (TRUE) {
 p1 = sum(pop$adapt[1:10000])
 p2 = sum(pop$adapt[10001:20000])
 if (p1+p2 == 0) {break} #Stop if the adaptive mutation is lost
 
 if (sw == 0) {freq.r = cbind(freq.r,c(p1,p2))} #If the sweep is NOT finished yet, record the adaptive allele frequency
 
 if (p1 >= (prog1*500) & prog1 <= 19) {#When the adaptive allele frequency reaches 5%, 10% etc in deme 1 for the FIRST time, output the population.
  pops.write(pop,paste("m20G/m20G_100_d1_",prog1*5,"pc.txt",sep=""),paste("m20G/m20G_100_d1_",prog1*5,"pc_pos.txt",sep=""))
  prog1 = prog1+1
 }
  
 if (p1 >= 9950 & prog1 == 20) {#When the adaptive allele frequency reaches 99.5% in deme 1 for the FIRST time, output the population
  pops.write(pop,"m20G/m20G_100_d1_99.5pc.txt","m20G/m20G_100_d1_99.5pc_pos.txt")
  prog1 = 21 #turn prog1 to 21 so this and previous ifs won't be triggered
 }
 
 if (prog1 == 21 & overgen.1 < 5001) {#After the adaptive allele frequency reaches 99.5% in deme 1 for the FIRST time, overgen.1 increases per generation. When it is a multiple of 100, output the population, until overgen.1 is 5000, at which point "success counter" is increased one.
  overgen.1 = overgen.1 + 1
  ttt = overgen.1/100
  if (abs(round(ttt)-ttt) < 0.001) {
   pops.write(pop,paste("m20G/m20G_100_d1_aft",ttt,".txt",sep=""),paste("m20G/m20G_100_d1_aft",ttt,"_pos.txt",sep=""))
  }
  if (overgen.1 == 5000) {succ = succ+1}
 }
 
 #The same processes are done for deme 2.
 
 if (p2 >= (prog2*500) & prog2 <= 19) {
  pops.write(pop,paste("m20G/m20G_100_d2_",prog2*5,"pc.txt",sep=""),paste("m20G/m20G_100_d2_",prog2*5,"pc_pos.txt",sep=""))
  prog2 = prog2+1
 }
  
 if (p2 >= 9950 & prog2 == 20) {
  pops.write(pop,"m20G/m20G_100_d2_99.5pc.txt","m20G/m20G_100_d2_99.5pc_pos.txt")
  prog2 = 21
 }
 
 if (prog2 == 21 & overgen.2 < 5001) {
  overgen.2 = overgen.2 + 1
  ttt = overgen.2/100
  if (abs(round(ttt)-ttt) < 0.001) {
   pops.write(pop,paste("m20G/m20G_100_d2_aft",ttt,".txt",sep=""),paste("m20G/m20G_100_d2_aft",ttt,"_pos.txt",sep=""))
  }
  if (overgen.2 == 5000) {succ = succ+1}
 }
 
 #When the allele frequency reaches 100% in BOTH demes, the sweep is finished. Success counter is increased one
 if (p1 == 10000 & p2 == 10000 & sw == 0) {
  pops.write(pop,"m20G/m20G_100_fix.txt","m20G/m20G_100_fix_pos.txt")
  sw = 1
  succ = succ+1
 }

 
 if (succ == 3) {break} #If the success counter is 3, i.e., (1) sweep finished, (2) 5000 generations after 99.5% in deme 1, (3) 5000 generations after 99.5% in deme 2, the simulation ends
 
 pop = gen.2pops.infmut2(pop, 10000, 10000, 10000, 0.006, selco, rec.rate = 0.006, m12 = 0.002, m21 = 0.002) #Runs the simulation for one generation, and increment the generation counter.
 gen = gen + 1
}

if (succ == 3) { #When the previous loop ends, it is either successful (succ = 3), or the adaptive mutation is lost.
 write(freq.r,file="m20G/m20G_100_genlist.txt",ncolumns=2) #List of adaptive allele frequency by generation.
} else {
 write(gen,file="m20G/m20G_100_fail.txt")
}
