# Supplementary material for: Adaptation in structured populations and fuzzy boundaries between hard and soft sweeps
Source: PLoS Comput Biol. 2019 Nov 11;15(11):e1007426. doi: 10.1371/journal.pcbi.1007426 (PMC6872172; doi:10.1371/journal.pcbi.1007426)
Supplement: S1 Table — For all two-deme and three-deme scenarios, the parameters, mean and standard deviation of key time points and time lengths. “Waiting Period” is the length of time from beginning of simulation to the last generation where d1 and d2 do not contain any adaptive allele. (XLSX) [file pcbi.1007426.s008.xlsx]

## Sheet: Sheet1
		Migration	Ne		Selection Coefficient			99.5% Deme 1		99.5% Deme 2		Global Fixation		Sel. Phase Deme 1		Sel. Phase Deme 2		Waiting Period
Demes	Model	Ne*m	Deme 1	Deme 2	Source	Deme 1	Deme 2	Mean	SD	Mean	SD	Mean	SD	Mean	SD	Mean	SD	Mean	SD
2	NA	0.02	10000	10000	NA	0.005	0.005	1934.08	351.002	8287.87	5402.35	8442.05	5397.53	1532.83	285.057	1523.91	330.693
2	NA	0.2	10000	10000	NA	0.005	0.005	1980.13	370.458	3285.7	701.406	3444.63	700.505	1572.1	299.294	1505.68	285.154
2	NA	2	10000	10000	NA	0.005	0.005	2120.31	377.418	2358.33	367.747	2599.49	400.387	1677.37	299.725	1404.23	243.791
2	NA	20	10000	10000	NA	0.005	0.005	2081.75	329.93	2085.7	327.861	2355.64	375.74	1566.65	250.879	1499.55	231.85
2	NA	200	10000	10000	NA	0.005	0.005	2081	309.311	2077.59	305.247	2327.04	364.268	1538.14	207.59	1538.66	205.11
2	NA	0.2	10000	10000	NA	0.02	0	588.953	77.519	64110.9	46723.7	64832.5	46910.2	407.644	47.3805	61148.9	46740.4
2	NA	2	10000	10000	NA	0.02	0	729.801	148.802	11800.6	5289.98	12220.7	5466.71	547.59	134.53	11202.8	5285.6
2	NA	20	10000	10000	NA	0.02	0	1569.86	279.967	2478.96	615.126	2709.85	697.733	1373.47	269.881	2142.24	607.629
2	NA	200	10000	10000	NA	0.02	0	1130.4	148.51	1183.05	158.752	1357.24	200.087	841.993	101.406	856.03	117.363
2	NA	0.02	10000	10000	NA	0.02	0.02	579.946	74.968	2156.85	1262.93	2234.83	1265.29	401.59	43.1708	403.969	43.0073
2	NA	0.2	10000	10000	NA	0.02	0.02	589.115	85.5541	987.382	179.657	1065.36	186.017	406.547	45.2013	400.807	43.8012
2	NA	2	10000	10000	NA	0.02	0.02	615.955	81.3185	759.391	89.1439	847.744	104.871	432.046	46.3133	393.016	42.3481
2	NA	20	10000	10000	NA	0.02	0.02	621.842	72.6645	629.94	73.4071	738.024	90.4769	422.513	44.9772	383.529	43.0095
2	NA	200	10000	10000	NA	0.02	0.02	618.27	72.4049	618.237	72.9907	728.492	92.1799	402.79	33.5728	403.061	34.0425
2	NA	0.02	10000	10000	NA	0.02	0.05	584.99	80.1654	1103.99	525.864	1157.22	516.61	403.613	44.4631	165.813	12.7193
2	NA	0.2	10000	10000	NA	0.02	0.05	583.628	83.0358	591.232	114.127	696.442	103.489	402.06	45.2751	166.2	12.7975
2	NA	2	10000	10000	NA	0.02	0.05	581.644	78.3634	441.334	83.0617	655.185	90.5677	398.396	42.2872	169.255	14.5709
2	NA	20	10000	10000	NA	0.02	0.05	528.338	61.3957	402.391	54.3583	602.607	74.824	348.598	41.2496	236.44	29.2046
2	NA	200	10000	10000	NA	0.02	0.05	390.28	40.0756	369.519	37.8047	465.93	55.3047	248.067	21.1361	243.597	16.6762
2	NA	0.02	10000	10000	NA	0.05	0.02	259.049	27.9545	1950.83	1195.22	2032.15	1201.85	166.367	13.102	399.22	42.9043
2	NA	0.2	10000	10000	NA	0.05	0.02	260.552	30.273	830.807	147.779	907.785	157.76	168.485	13.4451	400.825	44.8794
2	NA	2	10000	10000	NA	0.05	0.02	277.679	33.929	628.489	58.8688	706.129	80.1181	185.884	20.3385	389.3	44.3105
2	NA	20	10000	10000	NA	0.05	0.02	357.283	38.1741	489.104	47.2305	566.232	70.7504	260.456	24.0993	330.339	36.0835
2	NA	200	10000	10000	NA	0.05	0.02	363.304	36.9475	384.196	39.4653	461.828	56.9412	243.79	17.2736	247.582	20.5391
2	NA	0.02	10000	10000	NA	0.05	0.05	258.775	30.1525	963.181	584.158	1008.2	584.787	166.33	13.2814	165.888	12.5605
2	NA	0.2	10000	10000	NA	0.05	0.05	258.844	29.219	448.162	70.1465	493.431	72.3249	167.713	14.0066	166.648	13.2448
2	NA	2	10000	10000	NA	0.05	0.05	266.781	31.3379	347.596	37.1547	394.645	44.0467	174.339	14.0422	164.713	12.5895
2	NA	20	10000	10000	NA	0.05	0.05	272.935	28.9885	288.04	29.0144	342.706	37.6321	177.15	14.1788	158.729	12.8516
2	NA	200	10000	10000	NA	0.05	0.05	273.052	27.9956	273.176	28.4573	332.864	37.3535	166.943	10.4679	165.928	11.1735
2	NA	0.02	10000	10000	NA	0.1	0.1	139.465	13.8854	509.192	294.42	537.706	294.668	86.033	4.89529	85.714	5.21127
2	NA	0.2	10000	10000	NA	0.1	0.1	140.605	14.6191	245.754	37.9357	273.883	39.9551	86.231	5.06412	85.712	4.89254
2	NA	2	10000	10000	NA	0.1	0.1	142.895	13.9681	193.404	17.8883	222.789	22.1667	88.904	5.90844	85.468	5.11029
2	NA	20	10000	10000	NA	0.1	0.1	146.753	14.832	162.307	14.7844	193.861	19.778	91.044	5.75597	83.158	5.29992
2	NA	200	10000	10000	NA	0.1	0.1	146.666	13.2467	146.982	13.2865	182.266	18.1576	86.679	4.81281	85.125	4.9679
2	NA	0.02	1000	10000	NA	0.02	0.02	406.629	104.963	2092.76	1308.36	2171.99	1307.98	354.782	92.171	402.253	44.5279
2	NA	0.2	1000	10000	NA	0.02	0.02	431.159	106.009	876.175	169.204	955.208	178.035	379.594	99.1821	400.836	42.0741
2	NA	2	1000	10000	NA	0.02	0.02	542.568	101.21	654.338	85.8779	734.609	98.3765	473.934	98.7112	394.703	43.6211
2	NA	20	1000	10000	NA	0.02	0.02	545.085	77.7867	590.027	77.4088	672.693	95.2523	414.039	83.4613	401.176	41.0009
2	NA	200	1000	10000	NA	0.02	0.02	555.691	70.6186	585.562	74.3291	668.582	94.0368	384.679	40.4051	402.831	43.4062
2	NA	0.02	5000	10000	NA	0.02	0.02	538.869	79.9608	2120.21	1161.98	2199.14	1163.34	397.369	57.9044	402.288	41.9971
2	NA	0.2	5000	10000	NA	0.02	0.02	545.422	88.6441	953.607	179.451	1032.93	186.746	401.706	57.9174	397.68	42.6583
2	NA	2	5000	10000	NA	0.02	0.02	585.676	90.0315	721.334	89.1607	807.797	101.456	435.182	60.868	390.562	42.6106
2	NA	20	5000	10000	NA	0.02	0.02	597.631	81.0365	609.747	74.5617	707.356	96.4543	420.402	57.5948	386.074	40.9595
2	NA	200	5000	10000	NA	0.02	0.02	596.872	71.244	605.764	72.1512	702.698	90.6963	398.432	35.7504	405.073	37.0241
2	NA	0.02	10000	1000	NA	0.02	0.02	579.389	76.658	2022.86	1280.8	2043.32	1281.44	401.68	44.1358	502.184	640.62
2	NA	0.2	10000	1000	NA	0.02	0.02	587.251	75.1648	816.854	186.642	852.171	176.486	406.132	42.8647	360.767	113.535
2	NA	2	10000	1000	NA	0.02	0.02	590.295	76.191	592.454	97.5608	689.747	93.0926	407.065	43.6143	323.64	79.0163
2	NA	20	10000	1000	NA	0.02	0.02	591.444	75.7153	545.157	77.8447	676.273	92.7013	403.524	42.2149	371.16	62.9076
2	NA	200	10000	1000	NA	0.02	0.02	581.821	71.3547	552.45	68.3486	663.918	88.0706	401.559	42.4715	383.044	37.5787
2	NA	0.02	10000	5000	NA	0.02	0.02	587.665	78.277	2152.95	1320.97	2209.02	1321.05	403.855	42.3778	390.696	53.622
2	NA	0.2	10000	5000	NA	0.02	0.02	584.733	77.7195	942.657	171.263	997.198	171.695	407.157	46.6661	388.515	52.7338
2	NA	2	10000	5000	NA	0.02	0.02	603.073	78.8345	709.208	95.0251	777.977	103.245	420.533	46.5566	374.449	53.6236
2	NA	20	10000	5000	NA	0.02	0.02	603.882	72.8419	595.629	74.5083	703.372	87.6536	412.455	44.0808	376.595	51.3714
2	NA	200	10000	5000	NA	0.02	0.02	604.303	73.891	596.888	73.8028	701.476	93.2839	402.995	37.662	397.356	38.0934
3	Connected	0.2	10000	10000	0.02	0	0.02	38108.5	25445.1	994.747	175.174	38660.3	25538.1	36299.2	25440.5	406.162	46.2801	362.388	133.329
3	Forked	0.2	10000	10000	0.02	0	0.02	66019.1	50589.1	994.185	174.783	66550.8	50598.3	63206.2	50565.2	401.278	45.3187	365.432	136.791
3	Stepping stone	0.2	10000	10000	0.02	0	0.02	41036.5	26798.8	5927.14	4102.23	41664.3	27054.7	38233.2	26769.5	407.193	46.5418	3814.55	3909.27
3	Connected	2	10000	10000	0.02	0	0.02	7536.24	2952.16	874.182	135.412	7894.96	3044.96	7004.39	2949.37	510.964	114.475	182.829	71.5951
3	Forked	2	10000	10000	0.02	0	0.02	12139.5	5831.89	753.957	89.9627	12628.7	6120.08	11546.2	5832.32	392.341	42.4257	178.713	73.5296
3	Stepping stone	2	10000	10000	0.02	0	0.02	7711.65	3019.99	1323.25	235.486	8090.25	3117.31	7122.77	3015.9	500.45	101.635	233.631	77.2835
3	Connected	20	10000	10000	0.02	0	0.02	1503.23	279.547	986.113	128.129	1692.47	336.368	1208.1	273.631	747.717	116.418	73.979	43.8415
3	Forked	20	10000	10000	0.02	0	0.02	2296.72	556.524	611.294	67.437	2524.7	639.471	1985.56	550.953	375.31	45.6852	75.057	46.0441
3	Stepping stone	20	10000	10000	0.02	0	0.02	1599.51	279.144	1102.52	137.279	1777.45	334.309	1284.52	274.041	727.529	120.442	111.537	61.6351
3	Connected	200	10000	10000	0.02	0	0.02	627.379	75.2547	609.601	72.91	727.059	94.9925	424.462	43.257	420.38	40.6105	17.228	16.8935
3	Forked	200	10000	10000	0.02	0	0.02	673.903	81.0378	580.709	73.4772	763.33	99.7921	461.137	51.0012	403.536	47.0265	16.855	14.5632
3	Stepping stone	200	10000	10000	0.02	0	0.02	656.197	72.0373	651.584	70.9757	769.094	92.7653	442.93	41.5059	435.885	49.5788	30.62	26.5506
3	Connected	0.02	10000	10000	0.005	0.005	0.005	6917.18	3551.24	6958.43	3562.92	8609.18	3721.5	1540.13	506.18	1522.9	380.781	3490.38	2578.24
3	Forked	0.02	10000	10000	0.005	0.005	0.005	7870.88	5268.16	7991.81	5096.48	10661.5	5792.38	1569.39	1614.77	1546	549.185	3423.01	2556.58
3	Stepping stone	0.02	10000	10000	0.005	0.005	0.005	8116.92	5114.38	13999.3	7043.45	14164.2	7049.16	1596.14	1251.14	1523.43	353.572	6196.37	5105.25
3	Connected	0.2	10000	10000	0.005	0.005	0.005	3205.05	602.736	3196.73	628.524	3659.7	600.26	1497.36	276.885	1484.41	258.503	993.913	401.712
3	Forked	0.2	10000	10000	0.005	0.005	0.005	3238.33	656.826	3277.13	696.857	3769.4	670.914	1493.86	278.9	1489.02	291.25	1011.33	406.412
3	Stepping stone	0.2	10000	10000	0.005	0.005	0.005	3330.29	716.573	4597.09	953.522	4771.18	963.22	1547.43	302.473	1494.42	295.462	1372.22	625.234
3	Connected	2	10000	10000	0.005	0.005	0.005	2324.7	328.389	2317.59	319.723	2619.78	349.479	1410.02	238.518	1391.03	228.313	421.589	231.787
3	Forked	2	10000	10000	0.005	0.005	0.005	2321.6	367.295	2345.57	368.728	2670.93	379.018	1387.82	245.175	1407.46	239.032	433.354	236.585
3	Stepping stone	2	10000	10000	0.005	0.005	0.005	2507.74	353.845	2833.93	399.094	3036.03	396.286	1582.88	252.103	1401.6	229.649	541.722	253.637
3	Connected	20	10000	10000	0.005	0.005	0.005	1948.62	303.837	1957.85	309.791	2257.51	362.01	1426.29	261.191	1443.44	268.949	117.371	95.6825
3	Forked	20	10000	10000	0.005	0.005	0.005	1940.91	310.378	1943.51	312.234	2256.81	372.437	1413.08	269.292	1424.61	280.092	109.433	85.923
3	Stepping stone	20	10000	10000	0.005	0.005	0.005	2023.59	277.58	2038.61	283.929	2320.41	346.649	1457.72	220.685	1326.11	235.782	186.62	130.34
3	Connected	200	10000	10000	0.005	0.005	0.005	1941.55	348.154	1942.93	349.214	2139.89	389.723	1541.17	287.615	1544.35	292.236	18.753	19.4014
3	Forked	200	10000	10000	0.005	0.005	0.005	1932.84	349.611	1931.09	350.28	2139.28	388.888	1534.69	290.947	1537.14	295.911	18.933	17.915
3	Stepping stone	200	10000	10000	0.005	0.005	0.005	1957.51	339.673	1951.7	328.662	2191.4	386.297	1544.01	280.419	1531.66	282.199	37.083	41.002
3	Connected	0.02	10000	10000	0.02	0.005	0.02	5502.26	2869.82	2095.12	1097.14	5693.47	2853.47	1522.95	426.549	400.567	42.9434	1303.4	965.837
3	Forked	0.02	10000	10000	0.02	0.005	0.02	7494.72	5283.36	2144.97	1185.58	7713.73	5247.75	1537.43	622.268	401.788	44.3899	1338.31	995.093
3	Stepping stone	0.02	10000	10000	0.02	0.005	0.02	7404.05	5072.63	8307.83	5244.46	8505.14	5238.09	1540.85	626.825	401.753	42.5531	5479.29	5053.13
3	Connected	0.2	10000	10000	0.02	0.005	0.02	2470.68	433.847	999.349	171.082	2622.34	455.776	1465.89	263.989	407.813	44.8892	352.926	123.447
3	Forked	0.2	10000	10000	0.02	0.005	0.02	2649.76	592.531	991.675	173.335	2802.5	613.965	1495.99	280.328	399.82	43.0532	352.031	124.237
3	Stepping stone	0.2	10000	10000	0.02	0.005	0.02	2653.25	570.935	2194.02	603.894	2817.97	594.955	1506.4	270.495	401.969	41.7214	728.648	465.543
3	Connected	2	10000	10000	0.02	0.005	0.02	1699.84	223.455	832.637	106.691	1850.76	265.197	1231.59	209.413	467.837	75.1177	182.632	73.102
3	Forked	2	10000	10000	0.02	0.005	0.02	1819.74	248.077	751.737	93.4628	1976.84	297.566	1337.01	227.814	391.33	42.4215	177.812	75.3062
3	Stepping stone	2	10000	10000	0.02	0.005	0.02	1783.19	236.67	1138.64	148.672	1935.63	274.616	1297.23	218.134	432.807	58.1505	228.857	78.3164
3	Connected	20	10000	10000	0.02	0.005	0.02	988.825	126.325	769.974	86.3728	1119.98	165.963	706.141	114.751	527.554	67.4565	74.203	47.3773
3	Forked	20	10000	10000	0.02	0.005	0.02	1159.55	153.194	609.828	68.6141	1290.11	199.313	865.417	145.051	372.097	45.6247	74.59	45.3972
3	Stepping stone	20	10000	10000	0.02	0.005	0.02	1058.1	122.366	860.553	91.0725	1186.47	154.611	760.185	109.075	498.485	68.7922	108.442	60.2198
3	Connected	200	10000	10000	0.02	0.005	0.02	612.626	74.0397	600.125	72.5367	714.8	93.3463	414.61	41.7873	412.98	41.379	16.746	14.7532
3	Forked	200	10000	10000	0.02	0.005	0.02	637.499	77.1437	581.335	73.3508	728.059	98.3007	432.635	46.1743	403.507	46.4484	16.803	15.765
3	Stepping stone	200	10000	10000	0.02	0.005	0.02	632.014	73.1658	630.007	72.0091	747.583	94.4516	424.342	42.0225	417.58	48.6249	30.113	24.8944
3	Connected	0.02	10000	10000	0.02	0.02	0.02	1909.46	874.603	1911.45	902.46	2389.21	929.184	398.854	43.4956	401.259	45.1106	929.339	628.159
3	Forked	0.02	10000	10000	0.02	0.02	0.02	2286.8	1438.92	2195.72	1321.26	2986.55	1567.64	400.414	44.8536	403.425	44.7868	994.41	693.247
3	Stepping stone	0.02	10000	10000	0.02	0.02	0.02	2265.2	1345.62	3881.5	1911.81	3958.95	1913.11	406.023	45.2719	400.859	44.8495	1678.95	1346.05
3	Connected	0.2	10000	10000	0.02	0.02	0.02	985.465	161.025	974.609	164.646	1143.12	161.209	399.977	42.023	400.304	43.5176	321.333	111.976
3	Forked	0.2	10000	10000	0.02	0.02	0.02	997.99	179.485	998.505	174.024	1173.2	179.395	401.511	43.5132	400.164	45.239	332.417	105.804
3	Stepping stone	0.2	10000	10000	0.02	0.02	0.02	997.36	182.307	1403.01	243.302	1481.54	247.649	406.617	44.8401	400.377	44.344	413.242	167.695
3	Connected	2	10000	10000	0.02	0.02	0.02	754.904	86.2483	751.929	85.2039	875.327	100.759	391.887	42.986	391.911	41.6328	174.291	70.3011
3	Forked	2	10000	10000	0.02	0.02	0.02	755.705	90.5834	755.558	90.7933	882.777	98.6671	391.344	42.7076	390.599	42.4917	173.742	71.3876
3	Stepping stone	2	10000	10000	0.02	0.02	0.02	783.041	94.549	936.007	105.76	1019.95	117.178	420.769	48.5778	390.215	44.4954	210.515	79.6672
3	Connected	20	10000	10000	0.02	0.02	0.02	608.75	64.3306	606.941	62.0333	718.824	81.0854	375.738	41.9354	372.812	39.5009	68.751	44.3258
3	Forked	20	10000	10000	0.02	0.02	0.02	610.747	68.8849	610.781	67.6295	725.686	83.966	373.027	43.422	372.847	45.5453	68.3	42.288
3	Stepping stone	20	10000	10000	0.02	0.02	0.02	651.512	68.0035	680.733	68.7848	778.019	85.2884	406.844	41.2938	366.779	40.1899	96.782	53.1393
3	Connected	200	10000	10000	0.02	0.02	0.02	580.946	71.6288	581.265	72.7154	691.597	94.8448	403.065	43.2532	403.074	42.8469	15.628	13.2837
3	Forked	200	10000	10000	0.02	0.02	0.02	580.103	72.0966	580.726	72.8571	692.866	95.1218	402.409	45.6495	403.476	46.491	15.813	13.8152
3	Stepping stone	200	10000	10000	0.02	0.02	0.02	582.896	70.5565	583.384	71.3374	701.311	94.7661	397.961	44.9728	391.396	52.6726	26.987	22.812
3	Connected	0.02	10000	10000	0.02	0.05	0.02	1075.71	493.515	1780.72	748.261	1897.03	739.6	166.169	13.22	400.947	44.0385	704.364	426.235
3	Forked	0.02	10000	10000	0.02	0.05	0.02	1117.3	554.775	2200.11	1383.49	2361.42	1358.27	166.715	12.9572	400.467	43.2923	693.853	397.071
3	Stepping stone	0.02	10000	10000	0.02	0.05	0.02	1114.16	531.714	2805.52	1274.81	2882.68	1275.73	167.241	13.6449	404.771	44.4218	855.673	531.764
3	Connected	0.2	10000	10000	0.02	0.05	0.02	584.49	111.228	956.603	143.339	1033.26	151.175	168.037	13.9549	400.265	42.7762	295.001	98.8427
3	Forked	0.2	10000	10000	0.02	0.05	0.02	586.722	111.971	981.853	164.874	1059.25	172.496	165.887	12.4568	401.856	46.296	293.582	97.3218
3	Stepping stone	0.2	10000	10000	0.02	0.05	0.02	587.279	110.777	1155.65	183.131	1232.52	189.68	168.241	13.8804	401.532	43.777	329.476	107.051
3	Connected	2	10000	10000	0.02	0.05	0.02	454.864	69.666	723.815	80.9947	800.366	93.671	183.279	21.3197	382.608	40.0439	161.452	67.5723
3	Forked	2	10000	10000	0.02	0.05	0.02	439.718	78.0757	749.484	89.4957	829.121	105.409	169.032	14.1762	390.424	40.9712	160.034	73.0129
3	Stepping stone	2	10000	10000	0.02	0.05	0.02	460.148	77.1743	806.548	95.4143	885.832	109.084	189.9	22.3663	388.966	44.2507	182.184	75.3194
3	Connected	20	10000	10000	0.02	0.05	0.02	466.78	59.156	559.7	62.5307	652.068	81.7504	300.633	52.2942	352.483	48.8583	63.647	38.065
3	Forked	20	10000	10000	0.02	0.05	0.02	434.523	66.3245	611.557	68.175	691.842	81.7662	267.574	62.6296	372.284	43.071	62.822	38.8351
3	Stepping stone	20	10000	10000	0.02	0.05	0.02	476.22	55.1176	563.591	58.572	652.492	73.258	306.593	44.7283	330.404	34.968	80.627	44.9303
3	Connected	200	10000	10000	0.02	0.05	0.02	549.048	70.5203	566.252	71.9724	675.745	91.3557	422.385	60.006	421.769	58.3239	15.408	12.2438
3	Forked	200	10000	10000	0.02	0.05	0.02	537.264	70.5056	579.182	73.8769	680.082	93.2916	421.817	62.9532	401.744	48.1185	15.152	12.5842
3	Stepping stone	200	10000	10000	0.02	0.05	0.02	537.593	69.5894	532.662	68.3853	663.95	92.5154	403.752	59.5035	382.635	59.9379	23.321	17.3351
3	Connected	0.02	10000	10000	0.02	0.05	0.05	1014.19	393.131	1029.55	403.834	1237.18	405.525	166.154	12.8226	166.654	12.8159	596.017	308.07
3	Forked	0.02	10000	10000	0.05	0.05	0.05	839.519	374.418	847.85	380.767	1054.19	386.822	165.897	12.4592	166.14	12.9152	419.929	283.776
3	Stepping stone	0.02	10000	10000	0.02	0.05	0.05	1110.89	556.09	1133.54	568.48	1453.28	622.254	166.671	13.1608	166.221	12.8115	577.99	286.017
3	Connected	0.02	10000	10000	0.05	0.05	0.05	959.13	581.378	922.914	524.429	1259.41	623.346	166.869	12.9977	166.85	13.1338	409.511	272.843
3	Forked	0.02	10000	10000	0.02	0.05	0.05	1092.13	547.783	1764.4	792.166	1810.48	791	166.945	12.4314	166.294	12.8442	834.377	548.183
3	Stepping stone	0.02	10000	10000	0.05	0.05	0.05	931.083	531.482	1609.52	776.892	1654.38	776.814	166.473	12.605	165.613	12.1126	673.065	530.696
3	Connected	0.2	10000	10000	0.02	0.05	0.05	580.178	101.14	575.732	108.32	667.742	97.0439	165.708	12.2698	166.4	12.736	278.398	93.4078
3	Forked	0.2	10000	10000	0.05	0.05	0.05	437.452	61.5371	437.629	65.4764	517.02	63.128	166.678	13.1909	166.459	12.8414	150.231	43.6546
3	Stepping stone	0.2	10000	10000	0.02	0.05	0.05	585.121	112.025	577.88	108.929	679.259	99.009	166.302	12.678	166.329	13.302	273.751	95.1962
3	Connected	0.2	10000	10000	0.05	0.05	0.05	439.917	67.6045	442.676	68.9526	525.371	67.0657	166.179	12.7784	166.701	12.9547	149.834	44.9692
3	Forked	0.2	10000	10000	0.02	0.05	0.05	582.797	110.917	763.946	127.524	809.956	129.958	167.891	13.2624	165.295	13.0884	325.217	107.964
3	Stepping stone	0.2	10000	10000	0.05	0.05	0.05	449.264	73.6738	632.142	96.5009	677.263	99.9178	167.787	13.1765	165.844	12.5148	191.155	68.9176
3	Connected	2	10000	10000	0.02	0.05	0.05	433.664	71.8001	434.603	71.5429	519.001	70.9266	170.644	14.8416	170.613	15.3189	150.381	70.3682
3	Forked	2	10000	10000	0.05	0.05	0.05	346.499	34.5238	345.899	32.6669	411.044	39.1724	164.635	13.055	165.446	12.8904	88.807	30.8151
3	Stepping stone	2	10000	10000	0.02	0.05	0.05	440.262	76.174	440.867	76.1633	528.276	71.3412	169.216	14.9516	168.236	13.7784	149.028	68.0951
3	Connected	2	10000	10000	0.05	0.05	0.05	344.784	34.0784	345.205	36.895	408.126	39.2895	163.773	12.2918	164.23	12.446	87.671	30.4401
3	Forked	2	10000	10000	0.02	0.05	0.05	447.124	75.9127	525.812	81.1035	575.953	80.4314	177.696	15.9728	164.117	12.6305	183.167	75.6978
3	Stepping stone	2	10000	10000	0.05	0.05	0.05	354.402	34.6577	439.96	39.4876	484.944	45.0894	171.783	13.5934	165.064	12.8823	103.928	31.9025
3	Connected	20	10000	10000	0.02	0.05	0.05	433.631	66.1787	434.602	67.4571	578.658	76.8196	274.857	59.8342	274.263	60.7181	58.605	35.0153
3	Forked	20	10000	10000	0.05	0.05	0.05	283.028	24.5568	283.241	24.8633	341.523	32.6278	158.135	13.2745	157.761	12.3272	42.901	22.5745
3	Stepping stone	20	10000	10000	0.02	0.05	0.05	435.337	67.0154	434.517	65.8324	580.388	77.3751	268.745	61.9396	267.624	60.8281	57.392	35.0422
3	Connected	20	10000	10000	0.05	0.05	0.05	283.497	26.7956	285.206	27.1808	345.252	35.5532	156.875	12.4967	157.704	12.7825	43.201	22.7675
3	Forked	20	10000	10000	0.02	0.05	0.05	434.3	64.7666	369.796	49.4587	546.95	75.9496	264.244	55.7902	162.085	13.249	80.552	45.4838
3	Stepping stone	20	10000	10000	0.05	0.05	0.05	300.956	27.9262	326.094	29.6042	376.47	37.8516	172.047	12.738	155.951	11.887	56.252	26.6453
3	Connected	200	10000	10000	0.02	0.05	0.05	537.839	70.6988	537.977	70.9839	661.734	93.1985	423.733	63.7499	423.969	63.851	13.833	11.1691
3	Forked	200	10000	10000	0.05	0.05	0.05	256.176	26.4141	255.554	26.166	315.477	35.0059	164.737	15.1121	164.017	14.9999	12.573	9.04248
3	Stepping stone	200	10000	10000	0.02	0.05	0.05	537.261	70.6553	537.033	70.9457	660.864	91.7048	421.327	63.9647	421.571	64.6751	14.003	11.1432
3	Connected	200	10000	10000	0.05	0.05	0.05	256.139	26.5379	255.697	26.5173	316.765	34.8735	164.039	16.3879	162.936	15.2946	13.275	10.1205
3	Forked	200	10000	10000	0.02	0.05	0.05	526.02	69.9622	476.417	67.1635	640.714	86.0343	403.672	61.9378	355.521	62.7011	22.881	16.7827
3	Stepping stone	200	10000	10000	0.05	0.05	0.05	259.329	24.498	261.121	24.0883	320.211	33.3111	161.824	13.7595	155.836	16.4002	20.142	12.8447
3	Connected	0.02	10000	10000	0.1	0.1	0.1	451.461	202.562	448.117	194.293	567.528	206.065	86.25	5.15365	86.064	5.02665	222.405	143.987
3	Forked	0.02	10000	10000	0.1	0.1	0.1	507.809	287.508	516.318	291.121	684.213	321.896	85.886	5.15282	85.684	5.03483	229.953	152.757
3	Stepping stone	0.02	10000	10000	0.1	0.1	0.1	515.453	288.72	873.367	408.316	902.149	408.646	86.154	5.14711	85.749	5.08723	375.514	288.204
3	Connected	0.2	10000	10000	0.1	0.1	0.1	241.495	33.5168	240.207	34.7252	287.352	34.283	85.861	4.97035	85.891	5.08458	85.254	23.4737
3	Forked	0.2	10000	10000	0.1	0.1	0.1	240.975	35.4401	242.758	34.7314	289.135	35.868	85.741	5.21317	85.583	5.17609	86.699	23.8422
3	Stepping stone	0.2	10000	10000	0.1	0.1	0.1	243.031	35.873	345.697	50.3417	373.908	52.3788	86.558	5.29516	85.799	4.94743	104.227	33.7394
3	Connected	2	10000	10000	0.1	0.1	0.1	192.801	17.6866	192.854	17.9856	231.062	19.6077	85.294	5.00026	85.614	5.004	54.125	16.9782
3	Forked	2	10000	10000	0.1	0.1	0.1	193.269	18.5422	191.614	19.1343	231.154	20.634	85.555	5.0058	85.262	4.79107	53.237	17.9854
3	Stepping stone	2	10000	10000	0.1	0.1	0.1	195.601	18.9624	246.984	22.47	275.511	25.9015	88.324	5.607	85.542	5.00733	61.416	18.6815
3	Connected	20	10000	10000	0.1	0.1	0.1	160.895	13.9721	160.542	13.9561	196.805	18.5216	83.255	5.1599	82.841	5.1889	29.204	13.8855
3	Forked	20	10000	10000	0.1	0.1	0.1	161.28	14.7432	161.407	14.627	197.959	18.1573	82.651	5.21617	82.856	5.21214	29.905	13.7738
3	Stepping stone	20	10000	10000	0.1	0.1	0.1	168.607	15.0218	188.338	15.9074	218.531	20.1948	89.733	5.35148	82.62	4.69762	36.964	15.5342
3	Connected	200	10000	10000	0.1	0.1	0.1	140.444	13.1266	140.225	13.1672	176.362	18.2089	83.481	7.07345	83.418	7.09659	10.224	6.95213
3	Forked	200	10000	10000	0.1	0.1	0.1	140.421	13.3752	140.688	13.5606	176.636	17.2634	83.165	7.38148	83.34	7.50271	10.389	7.16722
3	Stepping stone	200	10000	10000	0.1	0.1	0.1	144.593	12.4755	146.486	11.7939	180.387	16.8779	84.619	5.22141	79.645	5.56686	15.537	9.82819
