# Supplementary material for: Adaptation in structured populations and fuzzy boundaries between hard and soft sweeps
Source: PLoS Comput Biol. 2019 Nov 11;15(11):e1007426. doi: 10.1371/journal.pcbi.1007426 (PMC6872172; doi:10.1371/journal.pcbi.1007426)
Supplement: S2 Table — The proportion of all samples detected as selected sweeps by all our detection methods. Here “2p” indicates a demographically correct neutral control, while “1p” indicate control with panmictic neutral samples. “200k” indicates only the first 200kb of data is used for analysis, and “600k” indicates that the entire region is used. (XLSX) [file pcbi.1007426.s009.xlsx]

## Sheet: Thresholds
															evolBoosting
Stat	θπ	θk	θh	TD	FWH	Hap	H1	H12	H2/H1	CLR	iHS	nSL	XPCLR		p60	p80	p99.5	p100	p100+	pmix
1pop 600k
0.05	20.2104	25.5601	76.2533	-1.165	-32.1208	30	0.0568	0.08324	0.466333	18.3737	0.363636	0.274521			0.546396	0.423961	0.356141	0.372136	0.431044	0.432502
0.01	17.4511	23.3375	85.5528	-1.3695	-42.6127	28	0.0688	0.100008	0.358974	30.2045	0.522738	0.375888			0.668027	0.529718	0.454875	0.467118	0.552887	0.530063
0.001	14.2285	20.4478	94.5141	-1.60883	-52.1962	26	0.0816008	0.1216	0.272727	49.4836	0.676931	0.500017			0.836951	0.730705	0.580212	0.587793	0.671616	0.653756
1pop 200k
0.05	23.66	28.2272	67.7587	-0.94047	-24.3724	32	0.0488	0.0704	0.554545	10.1946	0.247068	0.198276			0.430665	0.347235	0.342105	0.35894	0.424702	0.400254
0.01	19.7453	25.1155	78.2736	-1.19754	-34.178	30	0.0584	0.0872	0.445205	18.8361	0.403512	0.307698			0.527007	0.428193	0.431204	0.452722	0.536633	0.489315
0.001	16.2735	22.0039	88.3323	-1.51515	-45.0981	27	0.0720008	0.1096	0.312492	35.77	0.589748	0.439491			0.65446	0.548959	0.550876	0.572322	0.691246	0.615829
m20 600k
0.05	20.4949	24.8933	77.1913	-1.09474	-33.041	27	0.0664	0.1	0.421429	18.3737	0.295662	0.274819	9.15391		0.675586	0.485174	0.40644	0.42014	0.478727	0.508338
0.01	17.319	22.0039	86.2005	-1.34589	-43.9781	25	0.0808	0.1208	0.3125	29.0154	0.41894	0.367659	14.9024		0.804114	0.622161	0.506369	0.522386	0.599846	0.616854
0.001	14.3697	19.1145	96.0967	-1.59513	-54.1554	23	0.104805	0.150404	0.209876	49.4836	0.618189	0.505162	24.5461		0.972958	0.757347	0.6018	0.614447	0.705132	0.7332
m20 200k
0.05	23.8379	27.3382	68.2737	-0.859866	-24.0753	29	0.0568	0.0824	0.522388	10.0949	0.208333	0.198206	14.5131		0.594773	0.450786	0.424347	0.442147	0.511393	0.50791
0.01	20.0465	24.4465	78.9169	-1.12967	-35.1645	27	0.068	0.1016	0.404412	18.5433	0.327736	0.30488	21.7544		0.719396	0.552919	0.525423	0.547959	0.632057	0.621656
0.001	15.5396	20.6703	90.187	-1.46162	-47.4124	24	0.0888008	0.133602	0.27272	34.4622	0.520003	0.428575	30.2555		0.908845	0.707796	0.65111	0.685066	0.791871	0.777741
m2 600k
0.05	18.9792	22.0039	81.9674	-1.06747	-39.5141	24	0.08804	0.1368	0.3194	21.7545	0.365604	0.321138	73.295		0.957901	0.687296	0.545099	0.561052	0.622341	0.697242
0.01	15.6645	19.3345	93.0911	-1.33174	-51.9101	22	0.1104	0.1672	0.229452	35.1255	0.521277	0.454553	107.075		1.14316	0.848388	0.665579	0.682636	0.760837	0.834992
0.001	12.164	15.7803	103.768	-1.6888	-65.6274	19	0.145603	0.20001	0.146658	56.4931	0.671887	0.605263	159.361		1.33599	1.02933	0.769459	0.808054	0.889748	0.980382
m2 200k
0.05	22.6623	24.671	72.6945	-0.778524	-30.2346	25	0.0736	0.1128	0.429577	11.8396	0.238714	0.225806	43.7798		0.877518	0.665954	0.605513	0.629392	0.715172	0.724381
0.01	18.4235	21.5594	84.0279	-1.10752	-41.4374	23	0.091208	0.1408	0.304598	22.1798	0.405805	0.358712	75.9574		1.06562	0.814091	0.735105	0.762476	0.869489	0.883056
0.001	14.2449	18.2254	98.7725	-1.451	-56.0719	21	0.1216	0.192801	0.202122	39.7955	0.602279	0.523181	119.421		1.34145	1.00386	0.903474	0.926557	1.07188	1.07103
m0.2 600k
0.05	11.0485	14.0025	154.249	-1.862	-111.497	22	0.1	0.1536	0.289774	53.1033	0.41791	0.361459	321.924		1.61566	1.16119	0.826361	0.847064	0.953921	1.11081
0.01	8.30438	11.5576	181.17	-2.14997	-141.423	21	0.128	0.193616	0.196414	84.2169	0.610432	0.504695	368.614		1.85397	1.35777	0.934974	0.95465	1.09106	1.24708
0.001	6.28075	9.33476	211.689	-2.40256	-177.774	19	0.166406	0.264008	0.123782	125.965	0.804885	0.661886	434.474		2.09341	1.538	1.0352	1.05591	1.18081	1.41537
m0.2 200k
0.05	14.5036	17.1141	132.337	-1.52244	-89.3064	24	0.0816	0.1264	0.39759	28.4178	0.268125	0.256422	267.322		1.50989	1.13746	0.99979	1.03981	1.19324	1.24174
0.01	10.5746	13.558	159.067	-1.90537	-118.172	22	0.104	0.1624	0.274061	56.6792	0.464099	0.401575	329.265		1.85777	1.37381	1.18375	1.22466	1.42149	1.51217
0.001	7.29704	10.6683	196.901	-2.2066	-151.165	20	0.146402	0.212002	0.154971	99.009	0.693878	0.604656	396.881		2.36868	1.68952	1.41519	1.45891	1.70844	1.83825
m20 mix
0.05	24.1098	28.2272	68.1602	-0.905901	-23.785	32	0.0488	0.0704	0.554546		0.20494				0.424723	0.338595	0.334884	0.350425	0.414067	0.390714
0.01	20.1836	25.3378	78.5728	-1.18266	-34.1007	30	0.0584	0.0856	0.445205		0.307024				0.519011	0.427687	0.428407	0.448539	0.529046	0.480773
0.001	16.2126	22.4484	89.8487	-1.4206	-45.9715	27	0.0808	0.112401	0.298737		0.483465				0.6476	0.534357	0.54458	0.568716	0.682924	0.593031
m0.2 mix
0.05	35.959	35.7841	115.736	-0.392208	-38.3063	31	0.0504	0.072	0.554546		0.229302				0.33182	0.220186	0.13205	0.138974	0.142828	0.181962
0.01	29.6157	31.5611	134.132	-0.777024	-56.2782	29	0.0592	0.0896	0.445205		0.381698				0.453713	0.324801	0.253651	0.263772	0.292774	0.303544
0.001	22.9599	26.8932	154.523	-1.21035	-78.8768	27.499	0.0724008	0.108401	0.33055		0.556569				0.586583	0.415592	0.391167	0.40604	0.475358	0.429741

## Sheet: Summary stats (2p200k)
		m0G													m20G d1													m20G d2													m20L d1
	Stat	neutral	f s 20	f s 40	f s 60	f s 80	f s 99.5	f s 100	t r 1k	t r 2k	t r 3k	t r 4k	t r 5k		neutral	f s 20	f s 40	f s 60	f s 80	f s 99.5	f s 100	t r 1k	t r 2k	t r 3k	t r 4k	t r 5k		neutral	f s 20	f s 40	f s 60	f s 80	f s 99.5	f s 100	t r 1k	t r 2k	t r 3k	t r 4k	t r 5k		neutral	f s 20	f s 40	f s 60	f s 80	f s 99.5	f s 100	t r 1k	t r 2k
0.05	θπ	0.0018	0.0154	0.0802	0.4092	0.918	1	1	1	1	1	1	0.9994		0.0492	0.1004	0.2174	0.6372	0.964	1	1	0.9994	0.9986	0.995	0.9886	0.9896		0.045	0.0952	0.2082	0.6144	0.9686	1	1	0.999	0.9986	0.9928	0.985	0.9866		0.0492	0.091	0.2168	0.6312	0.9776	1	0.9996	0.9964	1
	θk	0.015	0.0326	0.1092	0.2602	0.6326	0.9988	1	1	0.9976	0.9894	0.9962	0.9866		0.029	0.0576	0.1562	0.3904	0.78	0.9998	1	1	0.9972	0.9908	0.9738	0.974		0.0294	0.0696	0.1606	0.3742	0.7554	0.9996	1	1	0.9936	0.9912	0.9766	0.9718		0.029	0.064	0.1706	0.4166	0.7842	0.9954	0.9976	0.9872	0.9938
	θh	0.012	0.0524	0.1238	0.3134	0.635	0.281	0.1838	0.0638	0.0324	0.0206	0.0036	0.0032		0.0338	0.043	0.113	0.266	0.456	0.1268	0.0748	0.048	0.0116	0.0058	0.0154	0.004		0.037	0.054	0.1136	0.2682	0.4532	0.1538	0.0876	0.0456	0.0162	0.01	0.0142	0.0058		0.0338	0.0386	0.1188	0.2732	0.4664	0.097	0.035	0.0488	0.0294
	TD	0.0238	0.0232	0.0664	0.3896	0.9312	0.9976	0.9966	0.9878	0.9792	0.9786	0.9696	0.9758		0.061	0.0808	0.1998	0.5876	0.944	0.987	0.982	0.9844	0.9812	0.9696	0.9684	0.963		0.059	0.0766	0.1712	0.56	0.956	0.9952	0.9932	0.9806	0.9864	0.9754	0.962	0.9576		0.061	0.071	0.1816	0.596	0.9528	0.9658	0.958	0.964	0.9634
	FWH	0	0.0208	0.1758	0.6784	0.9914	0.9522	0.9312	0.7468	0.4914	0.2924	0.1596	0.0756		0.0416	0.0768	0.2606	0.6712	0.972	0.8608	0.8078	0.551	0.3462	0.1906	0.1226	0.075		0.0394	0.0704	0.2534	0.646	0.9624	0.85	0.7978	0.5408	0.3312	0.1902	0.1114	0.0852		0.0416	0.0654	0.2652	0.693	0.9544	0.7474	0.4724	0.5092	0.2712
	Hap	0.0468	0.2672	0.8204	0.9938	1	1	1	0.8146	0.3128	0.1332	0.0892	0.0574		0.0384	0.206	0.7278	0.9854	0.9998	1	1	0.7074	0.2546	0.0964	0.077	0.0634		0.0454	0.175	0.6694	0.9672	0.9992	1	0.9998	0.7328	0.2024	0.0848	0.0694	0.0526		0.0384	0.2068	0.724	0.978	0.9998	0.7248	0.2386	0.2104	0.0966
	H1	0.0698	0.6516	0.9952	1	1	1	1	0.9358	0.4212	0.1528	0.0938	0.0554		0.0418	0.5974	0.9854	0.9996	1	1	1	0.878	0.3362	0.1292	0.0876	0.088		0.0658	0.5138	0.9756	0.9998	1	1	1	0.8934	0.2996	0.1112	0.0802	0.0664		0.0418	0.5984	0.9846	1	1	0.8628	0.3318	0.2836	0.12
	H12	0.0656	0.6288	0.9918	1	1	1	1	0.9296	0.4054	0.1464	0.0898	0.0566		0.048	0.5872	0.982	0.9994	1	1	1	0.875	0.3438	0.1392	0.0964	0.0894		0.072	0.5104	0.9722	0.9998	1	1	1	0.8918	0.305	0.1192	0.0882	0.0736		0.048	0.5894	0.9832	1	1	0.8642	0.339	0.2902	0.1272
	H2/H1	0.0736	0.7028	0.9928	0.9996	1	1	0.9994	0.8968	0.3474	0.1066	0.0772	0.053		0.0452	0.6434	0.9842	0.9984	1	1	0.9998	0.84	0.268	0.1188	0.0778	0.0792		0.0638	0.5692	0.9736	0.9996	0.9998	1	0.9994	0.8486	0.264	0.1	0.0688	0.0624		0.0452	0.6518	0.984	0.9984	0.9996	0.7992	0.2772	0.2274	0.0988
	CLR	0.0114	0.0062	0.0686	0.4368	0.9538	0.9992	0.9992	0.9878	0.9418	0.8072	0.4736	0.2144		0.0736	0.0746	0.1532	0.5388	0.9654	0.9946	0.994	0.9694	0.9192	0.6882	0.459	0.2316		0.0692	0.081	0.1596	0.5302	0.9666	0.9966	0.9952	0.9722	0.899	0.6912	0.4322	0.2564		0.0736	0.0716	0.1524	0.56	0.9632	0.966	0.8838	0.9396	0.7576
	iHS	0.032	0.4716	0.9788	1	0.9994	0.9556	0.9444	0.7214	0.364	0.1852	0.0834	0.036		0.0434	0.538	0.9822	0.9994	0.9988	0.9392	0.92	0.6834	0.3692	0.2466	0.111	0.0794		0.0598	0.4578	0.9724	0.9998	1	0.9636	0.9324	0.663	0.39	0.217	0.1326	0.0816		0.0434	0.5396	0.9802	0.9998	0.9992	0.74	0.4098	0.418	0.2216
	nSL	0.0522	0.2536	0.9152	0.9996	1	0.9818	0.9702	0.8188	0.4818	0.2774	0.153	0.0794		0.0552	0.2692	0.8846	0.9974	1	0.966	0.9562	0.7498	0.4286	0.275	0.1568	0.099		0.0618	0.2556	0.887	0.9982	0.9998	0.9768	0.9566	0.7132	0.4468	0.243	0.1512	0.0916		0.0552	0.2606	0.889	0.9992	0.9998	0.8566	0.4964	0.515	0.2904
	XPCLR														0.0602	0.1014	0.2536	0.4436	0.554	0.808	0.7958	0.7154	0.5326	0.3976	0.3036	0.2636		0.0488	0.0432	0.0492	0.075	0.2116	0.8288	0.8094	0.7114	0.5332	0.4176	0.3418	0.2624		0.0602	0.1656	0.6376	0.9572	0.999	0.8704	0.474	0.5448	0.3666
0.01	θπ	0	0.0004	0.0112	0.1642	0.7766	1	1	1	0.9972	0.9938	0.983	0.9772		0.0052	0.0056	0.0826	0.3452	0.8874	0.9998	0.9998	0.9974	0.9932	0.9876	0.9824	0.9844		0.0016	0.0102	0.063	0.3284	0.8916	1	1	0.9944	0.9944	0.9866	0.9802	0.9778		0.0052	0.0054	0.0776	0.3412	0.9066	0.9942	0.9828	0.9762	0.9766
	θk	0	0.0016	0.0158	0.0968	0.396	0.9944	0.9976	0.9996	0.9844	0.9726	0.9666	0.9392		0.006	0.005	0.0312	0.1462	0.5218	0.997	0.9998	0.9982	0.989	0.971	0.9504	0.9286		0.002	0.0114	0.0364	0.1414	0.5086	0.9976	1	0.9972	0.985	0.9682	0.9588	0.915		0.006	0.0106	0.041	0.1704	0.5342	0.9774	0.9746	0.9662	0.9568
	θh	0	0.0078	0.0456	0.1214	0.3146	0.122	0.0644	0.0236	0.0142	0.009	0	0.0018		0	0.0106	0.0298	0.0808	0.2188	0.0544	0.0312	0.008	0.0008	0.0002	0.0004	0		0.0006	0.0124	0.0306	0.0964	0.2214	0.0578	0.0312	0.0092	0.0034	0	0	0		0	0.0094	0.0216	0.0928	0.2346	0.0362	0.0072	0.0134	0.0088
	TD	0.0022	0.0022	0.0116	0.17	0.7988	0.9922	0.9928	0.9772	0.9672	0.958	0.954	0.95		0.0162	0.019	0.077	0.346	0.8614	0.9742	0.9666	0.9688	0.9572	0.9314	0.9178	0.9094		0.012	0.0148	0.0542	0.3048	0.8686	0.9866	0.9796	0.965	0.961	0.9416	0.9096	0.8992		0.0162	0.0106	0.0554	0.3236	0.8784	0.9504	0.9336	0.9472	0.9222
	FWH	0	0.0036	0.0538	0.3548	0.9162	0.8422	0.7734	0.4586	0.261	0.1206	0.055	0.0282		0.0042	0.0074	0.0754	0.3448	0.7954	0.6148	0.502	0.2692	0.1212	0.0488	0.032	0.0194		0.0024	0.0072	0.0626	0.3298	0.7758	0.6246	0.527	0.2458	0.1272	0.0542	0.0344	0.0192		0.0042	0.0068	0.0608	0.3556	0.812	0.4684	0.2002	0.2282	0.088
	Hap	0.0124	0.0968	0.6004	0.965	1	1	0.999	0.6174	0.1392	0.038	0.0208	0.0074		0.0056	0.0694	0.488	0.9266	0.9972	1	0.9978	0.4826	0.1066	0.0288	0.0162	0.0174		0.0116	0.0508	0.4084	0.8858	0.9956	0.9998	0.9984	0.5136	0.072	0.0224	0.013	0.014		0.0056	0.0612	0.4692	0.9066	0.9984	0.523	0.1112	0.08	0.0242
	H1	0.017	0.4068	0.9738	0.9994	1	1	0.9998	0.842	0.2138	0.0438	0.0168	0.009		0.008	0.3516	0.9528	0.9988	1	1	1	0.7656	0.1688	0.041	0.0218	0.0214		0.0174	0.2792	0.9252	0.9974	1	1	1	0.771	0.1524	0.0346	0.0198	0.0136		0.008	0.3554	0.9552	0.9996	1	0.7408	0.1876	0.1304	0.0396
	H12	0.0122	0.3464	0.958	0.9996	1	1	0.9998	0.8254	0.1958	0.0428	0.0166	0.0102		0.0076	0.3122	0.9362	0.9986	1	1	1	0.7502	0.1702	0.0388	0.0234	0.022		0.0204	0.2484	0.9094	0.997	1	1	1	0.7618	0.1516	0.0368	0.0214	0.0146		0.0076	0.3212	0.9404	0.999	1	0.732	0.1876	0.1302	0.0414
	H2/H1	0.0216	0.4584	0.9758	0.996	0.9992	0.9986	0.9956	0.794	0.1852	0.0298	0.0174	0.0092		0.0084	0.3758	0.9428	0.9902	0.9992	0.9974	0.996	0.6842	0.119	0.0296	0.0202	0.015		0.0162	0.3056	0.9128	0.9868	0.997	0.9968	0.994	0.6856	0.121	0.0248	0.0156	0.0086		0.0084	0.375	0.9514	0.9868	0.9956	0.6466	0.15	0.0952	0.0294
	CLR	0.001	0.0008	0.0132	0.2204	0.8862	0.9956	0.9942	0.9606	0.8804	0.6242	0.2562	0.0854		0.0102	0.013	0.0494	0.3448	0.9138	0.9844	0.9774	0.938	0.8072	0.47	0.2642	0.1		0.007	0.012	0.0462	0.3204	0.9144	0.9882	0.9824	0.9338	0.7972	0.474	0.254	0.1202		0.0102	0.011	0.0392	0.344	0.9126	0.9414	0.7848	0.8538	0.5678
	iHS	0.0062	0.1844	0.9062	0.9996	0.9978	0.9098	0.8786	0.485	0.1316	0.045	0.0114	0.0034		0.0082	0.3036	0.9396	0.9984	0.9968	0.8968	0.8618	0.5118	0.1832	0.0944	0.026	0.0138		0.0154	0.2392	0.9176	0.9974	0.9996	0.9278	0.8778	0.4852	0.1916	0.0722	0.0336	0.0188		0.0082	0.3128	0.9336	0.9984	0.998	0.5864	0.2164	0.2198	0.075
	nSL	0.0122	0.067	0.7136	0.9934	1	0.9582	0.9426	0.6328	0.2516	0.0922	0.0352	0.0154		0.0072	0.0844	0.6922	0.9864	0.9988	0.93	0.9124	0.5544	0.2196	0.0924	0.0412	0.0164		0.01	0.0752	0.6892	0.988	0.9994	0.955	0.9076	0.5188	0.2356	0.0766	0.0388	0.0158		0.0072	0.0844	0.6778	0.9908	0.9986	0.7326	0.3094	0.3054	0.112
	XPCLR														0.0172	0.0314	0.1378	0.303	0.4214	0.5884	0.5768	0.4034	0.2028	0.1276	0.075	0.0598		0.0136	0.009	0.0138	0.033	0.1056	0.612	0.596	0.4028	0.2136	0.1326	0.088	0.06		0.0172	0.0596	0.4288	0.8918	0.9946	0.6902	0.1926	0.234	0.114
0.001	θπ	0	0	0.0004	0.0418	0.5362	1	1	0.9988	0.9704	0.9578	0.9532	0.9416		0	0.0002	0.0024	0.1048	0.629	0.9966	0.9972	0.9926	0.9728	0.9432	0.924	0.8882		0	0	0.0026	0.0748	0.6258	0.999	0.9982	0.9908	0.976	0.9536	0.9298	0.8944		0	0	0.0012	0.0888	0.6478	0.9682	0.954	0.9502	0.9468
	θk	0	0	0.0004	0.0212	0.1874	0.9762	0.9928	0.9852	0.9488	0.9132	0.8676	0.7776		0.0002	0	0.002	0.0264	0.2238	0.9848	0.9966	0.985	0.9592	0.8856	0.825	0.7638		0	0.0002	0.0024	0.019	0.205	0.9822	0.9974	0.9794	0.9488	0.8818	0.8432	0.743		0.0002	0.0004	0.0028	0.029	0.2326	0.905	0.866	0.8636	0.852
	θh	0	0.0004	0.0078	0.051	0.153	0.0486	0.029	0.0138	0.0096	0.007	0	0		0	0.0004	0.0108	0.0268	0.069	0.0182	0.0094	0.0004	0	0	0	0		0	0	0.0082	0.026	0.0774	0.018	0.0118	0.0024	0	0	0	0		0	0.0002	0.0056	0.0258	0.075	0.0138	0.001	0.0076	0.0002
	TD	0	0	0.0002	0.0386	0.5256	0.9758	0.977	0.9424	0.9278	0.8998	0.875	0.8096		0.0024	0.0012	0.0116	0.1142	0.651	0.9372	0.9356	0.919	0.8954	0.8564	0.8172	0.735		0.0006	0.0012	0.0086	0.0824	0.6414	0.9572	0.9378	0.927	0.8972	0.861	0.8158	0.748		0.0024	0.0002	0.0048	0.0896	0.6728	0.8982	0.8528	0.888	0.82
	FWH	0	0.0004	0.012	0.1268	0.6646	0.5744	0.4412	0.2006	0.0908	0.0408	0.0122	0.0096		0	0.0004	0.0094	0.1118	0.4764	0.3052	0.1984	0.0864	0.0188	0.0056	0.01	0.0036		0	0.0002	0.0096	0.121	0.478	0.3436	0.2222	0.0852	0.0226	0.007	0.0094	0.0042		0	0	0.005	0.1176	0.5098	0.214	0.0584	0.0762	0.0318
	Hap	0.0016	0.0072	0.2258	0.802	0.9948	0.9986	0.9864	0.2834	0.0234	0.0052	0.0008	0.0002		0.0004	0.0062	0.1472	0.6756	0.9712	0.9944	0.9676	0.1762	0.0158	0.002	0.001	0.0018		0.0002	0.0042	0.1038	0.5916	0.9566	0.9926	0.9646	0.1842	0.01	0.0032	0.0004	0.001		0.0004	0.0068	0.1362	0.6432	0.9666	0.2286	0.021	0.0132	0.0022
	H1	0.003	0.172	0.9056	0.9976	1	0.9998	0.9994	0.685	0.09	0.0094	0.0016	0.001		0.001	0.1058	0.8224	0.9898	0.9996	1	0.9994	0.5346	0.0598	0.0062	0.0026	0.0026		0.0024	0.0726	0.7596	0.9826	0.9988	0.9996	0.9988	0.5454	0.0522	0.0042	0.002	0.001		0.001	0.1068	0.8314	0.9894	1	0.532	0.0846	0.0402	0.007
	H12	0.003	0.1258	0.8448	0.9968	1	0.9998	0.9992	0.6386	0.0756	0.0096	0.0026	0.0012		0.0008	0.0916	0.771	0.9912	0.9996	1	0.9996	0.5222	0.0634	0.006	0.002	0.0032		0.0024	0.0592	0.695	0.9792	0.9992	0.9998	0.9988	0.5342	0.0498	0.0054	0.0024	0.0016		0.0008	0.0854	0.7732	0.989	0.9998	0.5204	0.0802	0.0408	0.0068
	H2/H1	0.004	0.1668	0.8856	0.9812	0.9914	0.9852	0.9806	0.5658	0.0586	0.0042	0.0006	0.0004		0.0006	0.1118	0.8146	0.9702	0.9878	0.9816	0.9646	0.4302	0.0422	0.0058	0.0018	0.0018		0.0028	0.0828	0.752	0.9464	0.9792	0.984	0.9706	0.4316	0.0416	0.0026	0.0014	0.0004		0.0006	0.1142	0.8202	0.9636	0.9814	0.4154	0.063	0.0266	0.0066
	CLR	0	0.0004	0.0014	0.0852	0.7438	0.9816	0.9758	0.908	0.725	0.3652	0.1034	0.0254		0	0.0024	0.0106	0.1586	0.8016	0.9554	0.9396	0.836	0.5954	0.2464	0.0906	0.0188		0.0004	0.0002	0.0084	0.143	0.7944	0.963	0.9402	0.833	0.6074	0.2574	0.0892	0.0254		0	0.001	0.0042	0.1536	0.815	0.864	0.5942	0.6518	0.302
	iHS	0.001	0.0484	0.6964	0.9868	0.9944	0.8052	0.7474	0.2464	0.0258	0.0028	0	0		0.0004	0.0876	0.7688	0.9854	0.9858	0.7732	0.686	0.243	0.0464	0.0112	0.0024	0.0004		0.0016	0.0554	0.7056	0.9796	0.9918	0.8166	0.7202	0.2342	0.0554	0.009	0.0046	0.001		0.0004	0.0954	0.761	0.9772	0.9832	0.3328	0.0654	0.0574	0.008
	nSL	0.002	0.0146	0.4264	0.955	0.9988	0.9156	0.8876	0.4152	0.0834	0.0214	0.0034	0.0028		0.0014	0.0168	0.4148	0.9404	0.9946	0.8752	0.8386	0.3394	0.087	0.022	0.0066	0.0018		0.0008	0.0152	0.4152	0.9374	0.9978	0.9122	0.8308	0.3164	0.0962	0.0152	0.0064	0.0022		0.0014	0.0166	0.4098	0.9386	0.9952	0.5596	0.16	0.1534	0.0326
	XPCLR														0.0028	0.0076	0.057	0.1832	0.2978	0.285	0.2638	0.1402	0.044	0.0198	0.0058	0.0058		0.0016	0.0014	0.0038	0.0124	0.0524	0.292	0.282	0.1416	0.0476	0.0172	0.008	0.004		0.0028	0.0162	0.2148	0.7518	0.9868	0.4416	0.0458	0.058	0.0212
[truncated: 107 more columns]

## Sheet: Summary stats (1p200k)
		m0G													m20G d1													m20G d2													m20L d1
	Stat	neutral	f s 20	f s 40	f s 60	f s 80	f s 99.5	f s 100	t r 1k	t r 2k	t r 3k	t r 4k	t r 5k		neutral	f s 20	f s 40	f s 60	f s 80	f s 99.5	f s 100	t r 1k	t r 2k	t r 3k	t r 4k	t r 5k		neutral	f s 20	f s 40	f s 60	f s 80	f s 99.5	f s 100	t r 1k	t r 2k	t r 3k	t r 4k	t r 5k		neutral	f s 20	f s 40	f s 60	f s 80	f s 99.5	f s 100	t r 1k	t r 2k
0.05	θπ	0.0018	0.0154	0.0802	0.4092	0.918	1	1	1	1	1	1	0.9994		0.045	0.0938	0.2112	0.6234	0.9616	1	1	0.9994	0.9986	0.9948	0.9884	0.9896		0.0412	0.088	0.1998	0.5996	0.967	1	1	0.9986	0.9984	0.992	0.9842	0.9864		0.045	0.0862	0.2094	0.6184	0.9758	1	0.9996	0.9962	1
	θk	0.015	0.0326	0.1092	0.2602	0.6326	0.9988	1	1	0.9976	0.9894	0.9962	0.9866		0.0498	0.0892	0.2176	0.474	0.8288	1	1	1	0.9988	0.9956	0.9772	0.9788		0.0504	0.0994	0.2182	0.45	0.81	0.9998	1	1	0.9972	0.9958	0.9792	0.9766		0.0498	0.0958	0.2398	0.5002	0.839	0.9968	0.9988	0.9892	0.9962
	θh	0.012	0.0524	0.1238	0.3134	0.635	0.281	0.1838	0.0638	0.0324	0.0206	0.0036	0.0032		0.0374	0.0476	0.122	0.2772	0.469	0.1324	0.078	0.0494	0.0136	0.0072	0.0154	0.004		0.0394	0.0576	0.1224	0.2812	0.4638	0.162	0.093	0.0478	0.0164	0.011	0.015	0.007		0.0374	0.0436	0.123	0.2814	0.4808	0.1026	0.0376	0.0526	0.031
	TD	0.0238	0.0232	0.0664	0.3896	0.9312	0.9976	0.9966	0.9878	0.9792	0.9786	0.9696	0.9758		0.04	0.0568	0.148	0.5146	0.9244	0.9848	0.9782	0.9814	0.9764	0.9592	0.9548	0.9532		0.0372	0.053	0.1264	0.4822	0.9396	0.9938	0.9896	0.9766	0.9818	0.9686	0.9488	0.9442		0.04	0.0444	0.136	0.518	0.9372	0.9618	0.9524	0.9596	0.9554
	FWH	0	0.0208	0.1758	0.6784	0.9914	0.9522	0.9312	0.7468	0.4914	0.2924	0.1596	0.0756		0.0392	0.0738	0.2548	0.6622	0.9698	0.855	0.8022	0.5406	0.3364	0.1856	0.12	0.0732		0.0374	0.0676	0.2438	0.6364	0.9582	0.844	0.791	0.5324	0.3248	0.1866	0.1078	0.0832		0.0392	0.0624	0.2558	0.6862	0.9514	0.743	0.464	0.5006	0.2628
	Hap	0.0468	0.2672	0.8204	0.9938	1	1	1	0.8146	0.3128	0.1332	0.0892	0.0574		0.2244	0.5978	0.9492	0.9988	1	1	1	0.9248	0.6078	0.385	0.3406	0.2968		0.2564	0.5504	0.9262	0.9984	1	1	1	0.9342	0.542	0.3656	0.3316	0.2704		0.2244	0.6026	0.9498	0.9996	1	0.9316	0.5646	0.5594	0.3828
	H1	0.0698	0.6516	0.9952	1	1	1	1	0.9358	0.4212	0.1528	0.0938	0.0554		0.1556	0.792	0.996	0.9998	1	1	1	0.9462	0.5676	0.3152	0.252	0.2308		0.1922	0.7358	0.992	1	1	1	1	0.9552	0.5082	0.2848	0.2406	0.1984		0.1556	0.8006	0.996	1	1	0.944	0.5298	0.5112	0.2852
	H12	0.0656	0.6288	0.9918	1	1	1	1	0.9296	0.4054	0.1464	0.0898	0.0566		0.141	0.7744	0.994	0.9998	1	1	1	0.94	0.5424	0.2958	0.2332	0.2196		0.1766	0.7156	0.9898	1	1	1	1	0.9482	0.4854	0.2694	0.2256	0.1834		0.141	0.7822	0.995	1	1	0.9382	0.5102	0.4814	0.2652
	H2/H1	0.0736	0.7028	0.9928	0.9996	1	1	0.9994	0.8968	0.3474	0.1066	0.0772	0.053		0.0684	0.7	0.9892	0.9992	1	1	0.9998	0.8714	0.3206	0.1546	0.1078	0.1098		0.0942	0.6244	0.98	0.9996	1	1	1	0.876	0.3096	0.1376	0.0994	0.0928		0.0684	0.7114	0.9882	0.9996	0.9998	0.8294	0.3254	0.2702	0.1328
	CLR	0.0114	0.0062	0.0686	0.4368	0.9538	0.9992	0.9992	0.9878	0.9418	0.8072	0.4736	0.2144
	iHS	0.032	0.4716	0.9788	1	0.9994	0.9556	0.9444	0.7214	0.364	0.1852	0.0834	0.036		0.002	0.2	0.8918	0.9958	0.9934	0.8508	0.7978	0.3856	0.106	0.0468	0.0084	0.0044		0.0378	0.3734	0.9576	0.9996	0.9998	0.9556	0.9182	0.6144	0.3118	0.1576	0.0878	0.0496		0.0258	0.4596	0.97	0.9996	0.9988	0.6942	0.3364	0.345	0.1594
	nSL	0.0522	0.2536	0.9152	0.9996	1	0.9818	0.9702	0.8188	0.4818	0.2774	0.153	0.0794		0.0552	0.2692	0.8846	0.9974	1	0.966	0.9562	0.7498	0.4286	0.275	0.1568	0.099		0.0618	0.2556	0.887	0.9982	0.9998	0.9768	0.9566	0.7132	0.4468	0.243	0.1512	0.0916		0.0552	0.2606	0.889	0.9992	0.9998	0.8566	0.4964	0.515	0.2904
	XPCLR
0.01	θπ	0	0.0004	0.0112	0.1642	0.7766	1	1	1	0.9972	0.9938	0.983	0.9772		0.0044	0.0046	0.073	0.3248	0.8778	0.9998	0.9998	0.997	0.9924	0.9872	0.9814	0.9834		0.0008	0.0086	0.0538	0.3054	0.8792	1	0.9998	0.9942	0.9938	0.9862	0.979	0.9766		0.0044	0.0042	0.0682	0.3214	0.8938	0.9936	0.9816	0.9748	0.9748
	θk	0	0.0016	0.0158	0.0968	0.396	0.9944	0.9976	0.9996	0.9844	0.9726	0.9666	0.9392		0.0104	0.0116	0.0536	0.1978	0.608	0.998	1	0.9996	0.9906	0.9768	0.9626	0.9478		0.0054	0.0212	0.0618	0.1994	0.587	0.9984	1	0.9998	0.9884	0.9764	0.9678	0.9418		0.0104	0.0208	0.0672	0.2294	0.6246	0.9856	0.9858	0.975	0.974
	θh	0	0.0078	0.0456	0.1214	0.3146	0.122	0.0644	0.0236	0.0142	0.009	0	0.0018		0.0004	0.0112	0.0316	0.0872	0.2306	0.0576	0.0332	0.0098	0.0008	0.0002	0.0008	0		0.0012	0.0158	0.033	0.1028	0.233	0.062	0.034	0.0102	0.004	0	0.0002	0		0.0004	0.0104	0.0244	0.1028	0.2478	0.038	0.0082	0.0142	0.01
	TD	0.0022	0.0022	0.0116	0.17	0.7988	0.9922	0.9928	0.9772	0.9672	0.958	0.954	0.95		0.0118	0.0122	0.055	0.2868	0.83	0.9706	0.9608	0.9628	0.9498	0.917	0.9036	0.8846		0.0082	0.0096	0.0376	0.2484	0.8366	0.982	0.9728	0.9626	0.9488	0.9306	0.8948	0.8754		0.0118	0.0046	0.0378	0.26	0.8524	0.9434	0.9224	0.941	0.9068
	FWH	0	0.0036	0.0538	0.3548	0.9162	0.8422	0.7734	0.4586	0.261	0.1206	0.055	0.0282		0.0056	0.0096	0.0838	0.3698	0.8208	0.646	0.53	0.2908	0.1346	0.057	0.0358	0.0212		0.0038	0.0096	0.0724	0.357	0.799	0.6482	0.5536	0.27	0.1406	0.0606	0.0384	0.0226		0.0056	0.0074	0.0698	0.3842	0.8298	0.4924	0.2206	0.25	0.0962
	Hap	0.0124	0.0968	0.6004	0.965	1	1	0.999	0.6174	0.1392	0.038	0.0208	0.0074		0.0736	0.3226	0.83	0.9938	1	1	1	0.7992	0.358	0.1764	0.1362	0.114		0.0874	0.2786	0.781	0.9868	0.9996	1	1	0.8212	0.2946	0.149	0.1278	0.0944		0.0736	0.3244	0.8276	0.991	1	0.8114	0.3336	0.3124	0.1626
	H1	0.017	0.4068	0.9738	0.9994	1	1	0.9998	0.842	0.2138	0.0438	0.0168	0.009		0.0314	0.5562	0.9812	0.9994	1	1	1	0.859	0.3016	0.1096	0.0716	0.0698		0.0538	0.4744	0.9698	0.9998	1	1	1	0.8796	0.2684	0.097	0.0636	0.0524		0.0314	0.5586	0.9806	1	1	0.8414	0.3036	0.255	0.1034
	H12	0.0122	0.3464	0.958	0.9996	1	1	0.9998	0.8254	0.1958	0.0428	0.0166	0.0102		0.0336	0.5264	0.976	0.9992	1	1	1	0.85	0.2914	0.1048	0.0676	0.0668		0.0556	0.4536	0.9626	0.9996	1	1	1	0.8676	0.2558	0.0918	0.0644	0.0534		0.0336	0.5352	0.9756	1	1	0.8348	0.2954	0.243	0.0986
	H2/H1	0.0216	0.4584	0.9758	0.996	0.9992	0.9986	0.9956	0.794	0.1852	0.0298	0.0174	0.0092		0.016	0.4878	0.9642	0.9948	0.9994	0.9996	0.9982	0.7498	0.1638	0.0528	0.0352	0.031		0.029	0.4076	0.9408	0.994	0.999	0.9996	0.9974	0.7468	0.1706	0.0416	0.029	0.02		0.016	0.4846	0.9668	0.9926	0.9972	0.7128	0.1886	0.1322	0.0484
	CLR	0.001	0.0008	0.0132	0.2204	0.8862	0.9956	0.9942	0.9606	0.8804	0.6242	0.2562	0.0854
	iHS	0.0062	0.1844	0.9062	0.9996	0.9978	0.9098	0.8786	0.485	0.1316	0.045	0.0114	0.0034		0.002	0.2	0.8918	0.9958	0.9934	0.8508	0.7978	0.3856	0.106	0.0468	0.0084	0.0044		0.0062	0.1458	0.853	0.9944	0.9978	0.8916	0.826	0.3712	0.1184	0.0348	0.0128	0.0056		0.002	0.2068	0.878	0.9958	0.9952	0.4796	0.1412	0.1376	0.0312
	nSL	0.0122	0.067	0.7136	0.9934	1	0.9582	0.9426	0.6328	0.2516	0.0922	0.0352	0.0154		0.0072	0.08	0.6864	0.9858	0.9988	0.9292	0.9108	0.5494	0.2144	0.0886	0.039	0.016		0.0096	0.0712	0.6848	0.9874	0.9992	0.9544	0.9058	0.5122	0.2288	0.0734	0.0374	0.015		0.0072	0.0816	0.6728	0.9904	0.9986	0.7276	0.3046	0.2996	0.1086
	XPCLR
0.001	θπ	0	0	0.0004	0.0418	0.5362	1	1	0.9988	0.9704	0.9578	0.9532	0.9416		0	0.0004	0.006	0.1376	0.6834	0.9974	0.9982	0.9928	0.9756	0.9558	0.9412	0.9054		0	0.0002	0.0054	0.1014	0.6832	0.9996	0.9984	0.9916	0.982	0.9612	0.9492	0.9124		0	0	0.005	0.115	0.7062	0.9742	0.9646	0.9578	0.9576
	θk	0	0	0.0004	0.0212	0.1874	0.9762	0.9928	0.9852	0.9488	0.9132	0.8676	0.7776		0.001	0.001	0.0072	0.0546	0.3208	0.9924	0.9992	0.9908	0.9756	0.9402	0.8902	0.844		0.0002	0.0008	0.0084	0.047	0.3068	0.9908	0.9996	0.9886	0.973	0.9284	0.9036	0.828		0.001	0.0014	0.008	0.0598	0.334	0.939	0.9198	0.914	0.9058
	θh	0	0.0004	0.0078	0.051	0.153	0.0486	0.029	0.0138	0.0096	0.007	0	0		0	0.0008	0.0132	0.0314	0.0816	0.0224	0.0118	0.0004	0	0	0	0		0	0.001	0.0098	0.033	0.0916	0.022	0.0134	0.003	0	0	0	0		0	0.0004	0.0076	0.031	0.0904	0.0162	0.0018	0.0084	0.0004
	TD	0	0	0.0002	0.0386	0.5256	0.9758	0.977	0.9424	0.9278	0.8998	0.875	0.8096		0.0006	0.0008	0.0084	0.0916	0.6004	0.9284	0.9286	0.9082	0.8804	0.839	0.7876	0.6896		0.0004	0.0008	0.0064	0.0642	0.5944	0.9498	0.928	0.9156	0.8838	0.843	0.79	0.7034		0.0006	0	0.0018	0.068	0.6222	0.8856	0.8302	0.8658	0.794
	FWH	0	0.0004	0.012	0.1268	0.6646	0.5744	0.4412	0.2006	0.0908	0.0408	0.0122	0.0096		0	0.0006	0.0144	0.14	0.5372	0.3598	0.2384	0.1138	0.0246	0.0082	0.0112	0.0046		0	0.0002	0.014	0.1492	0.5416	0.399	0.2756	0.1022	0.0314	0.0096	0.011	0.0054		0	0	0.009	0.1484	0.5742	0.2538	0.0754	0.0914	0.037
	Hap	0.0016	0.0072	0.2258	0.802	0.9948	0.9986	0.9864	0.2834	0.0234	0.0052	0.0008	0.0002		0.0056	0.0694	0.488	0.9266	0.9972	1	0.9978	0.4826	0.1066	0.0288	0.0162	0.0174		0.0116	0.0508	0.4084	0.8858	0.9956	0.9998	0.9984	0.5136	0.072	0.0224	0.013	0.014		0.0056	0.0612	0.4692	0.9066	0.9984	0.523	0.1112	0.08	0.0242
	H1	0.003	0.172	0.9056	0.9976	1	0.9998	0.9994	0.685	0.09	0.0094	0.0016	0.001		0.0048	0.2812	0.9336	0.998	1	1	1	0.724	0.139	0.025	0.015	0.0124		0.0112	0.2206	0.9	0.996	1	1	1	0.7324	0.1212	0.0222	0.0122	0.0074		0.0048	0.2838	0.936	0.9986	1	0.6952	0.1608	0.103	0.0288
	H12	0.003	0.1258	0.8448	0.9968	1	0.9998	0.9992	0.6386	0.0756	0.0096	0.0026	0.0012		0.0046	0.2398	0.9046	0.9978	1	1	0.9998	0.7034	0.134	0.024	0.0142	0.0126		0.0116	0.1808	0.866	0.9952	1	1	1	0.7114	0.1148	0.0224	0.0122	0.009		0.0046	0.2484	0.9108	0.9988	1	0.682	0.1562	0.0978	0.027
	H2/H1	0.004	0.1668	0.8856	0.9812	0.9914	0.9852	0.9806	0.5658	0.0586	0.0042	0.0006	0.0004		0.0012	0.185	0.8706	0.9794	0.9928	0.9864	0.9806	0.5126	0.0606	0.0098	0.0056	0.0038		0.0038	0.1326	0.8196	0.9636	0.9874	0.9894	0.98	0.5144	0.0584	0.0052	0.0032	0.0024		0.0012	0.1798	0.8812	0.9716	0.9872	0.487	0.086	0.0432	0.0112
	CLR	0	0.0004	0.0014	0.0852	0.7438	0.9816	0.9758	0.908	0.725	0.3652	0.1034	0.0254
	iHS	0.001	0.0484	0.6964	0.9868	0.9944	0.8052	0.7474	0.2464	0.0258	0.0028	0	0		0.0002	0.0544	0.6718	0.9668	0.978	0.7232	0.6298	0.1782	0.0266	0.0036	0.001	0		0.0004	0.0266	0.6026	0.9534	0.9818	0.772	0.6638	0.1708	0.034	0.004	0.001	0		0.0002	0.056	0.6652	0.9588	0.9686	0.256	0.0448	0.034	0.0038
	nSL	0.002	0.0146	0.4264	0.955	0.9988	0.9156	0.8876	0.4152	0.0834	0.0214	0.0034	0.0028		0.0006	0.0146	0.3942	0.9352	0.994	0.8714	0.8326	0.3304	0.08	0.0194	0.005	0.0012		0.0006	0.0132	0.3906	0.928	0.9976	0.9096	0.8264	0.3076	0.0902	0.0138	0.0056	0.002		0.0006	0.014	0.3882	0.9316	0.9944	0.5478	0.1504	0.1438	0.0294
	XPCLR
[truncated: 107 more columns]

## Sheet: Summary stats (2p600k)
		m0G													m20G d1													m20G d2													m20L d1
	Stat	neutral	f s 20	f s 40	f s 60	f s 80	f s 99.5	f s 100	t r 1k	t r 2k	t r 3k	t r 4k	t r 5k		neutral	f s 20	f s 40	f s 60	f s 80	f s 99.5	f s 100	t r 1k	t r 2k	t r 3k	t r 4k	t r 5k		neutral	f s 20	f s 40	f s 60	f s 80	f s 99.5	f s 100	t r 1k	t r 2k	t r 3k	t r 4k	t r 5k		neutral	f s 20	f s 40	f s 60	f s 80	f s 99.5	f s 100	t r 1k	t r 2k
0.05	θπ	0.0348	0.0622	0.1288	0.3554	0.865	1	1	1	0.9982	0.9988	0.9938	0.996		0.0436	0.0566	0.1948	0.5402	0.932	0.9998	0.9998	0.9976	0.995	0.9916	0.9868	0.9882		0.0304	0.058	0.1596	0.5162	0.9382	1	1	0.9954	0.9948	0.9906	0.99	0.9834		0.0436	0.0546	0.18	0.52	0.9542	0.996	0.9856	0.9792	0.9828
	θk	0.0496	0.0828	0.1616	0.3408	0.6986	0.9982	0.9996	1	0.9978	0.9888	0.9892	0.976		0.0444	0.063	0.167	0.3876	0.7528	0.9992	1	0.9994	0.9906	0.9786	0.9628	0.95		0.0356	0.058	0.1512	0.3618	0.7312	0.999	1	0.9988	0.989	0.9818	0.9716	0.9476		0.0444	0.073	0.1926	0.3944	0.77	0.986	0.9834	0.9734	0.9772
	θh	0.0744	0.0894	0.1506	0.292	0.5668	0.4214	0.3642	0.1982	0.0932	0.062	0.0236	0.0312		0.025	0.0392	0.077	0.179	0.3468	0.2446	0.1996	0.151	0.0774	0.0618	0.0426	0.032		0.0288	0.0432	0.0854	0.1736	0.3222	0.2188	0.1964	0.1466	0.0912	0.0522	0.0482	0.0308		0.025	0.0528	0.0952	0.1832	0.366	0.163	0.09	0.1052	0.067
	TD	0.0554	0.0526	0.1028	0.3286	0.8628	0.995	0.9954	0.98	0.9754	0.969	0.971	0.9736		0.0476	0.0574	0.1694	0.4748	0.8988	0.9828	0.9796	0.9796	0.9808	0.9586	0.9486	0.951		0.047	0.0614	0.1384	0.4476	0.9048	0.9896	0.9864	0.9828	0.9812	0.963	0.947	0.942		0.0476	0.0566	0.1482	0.4734	0.9168	0.9584	0.9426	0.9556	0.9464
	FWH	0.0752	0.0918	0.211	0.5932	0.9718	0.964	0.949	0.7964	0.6094	0.4258	0.224	0.142		0.0436	0.0458	0.175	0.5492	0.9166	0.8954	0.8454	0.649	0.4822	0.3416	0.2378	0.1718		0.038	0.05	0.159	0.5002	0.8928	0.8838	0.8512	0.6576	0.5022	0.333	0.259	0.1772		0.0436	0.0636	0.1926	0.5544	0.9092	0.7246	0.4626	0.5	0.2918
	Hap	0.0322	0.2118	0.7602	0.9882	1	1	1	0.71	0.1988	0.0698	0.0454	0.0254		0.024	0.1586	0.6612	0.9722	0.9994	1	0.9992	0.5666	0.1488	0.059	0.0444	0.0412		0.0288	0.1242	0.5546	0.9438	0.9986	1	0.9996	0.5862	0.1132	0.0436	0.0384	0.0242		0.024	0.1638	0.6558	0.9608	1	0.595	0.159	0.11	0.051
	H1	0.0648	0.5814	0.9924	1	1	1	1	0.9238	0.341	0.1064	0.0692	0.041		0.0414	0.5254	0.981	1	1	1	1	0.8536	0.2686	0.0958	0.0664	0.0626		0.0474	0.4278	0.9632	0.9996	1	1	1	0.8676	0.2388	0.0778	0.0614	0.0498		0.0414	0.5292	0.9838	0.9998	1	0.8344	0.2724	0.1982	0.0914
	H12	0.0686	0.5846	0.9902	1	1	1	1	0.9208	0.3386	0.1114	0.0708	0.0442		0.0426	0.499	0.9734	1	1	1	1	0.8372	0.2648	0.0916	0.0686	0.0622		0.0512	0.404	0.9542	0.9994	1	1	1	0.8552	0.229	0.0796	0.062	0.0488		0.0426	0.5072	0.9774	0.9998	1	0.8218	0.2722	0.1958	0.0922
	H2/H1	0.0716	0.6234	0.9896	0.9988	1	1	0.9998	0.9006	0.3076	0.1004	0.074	0.0526		0.0432	0.5446	0.9798	0.9988	1	1	1	0.8138	0.2284	0.0866	0.0586	0.0622		0.0522	0.4616	0.9614	0.998	0.9996	0.9996	0.9992	0.8298	0.2062	0.0694	0.06	0.0544		0.0432	0.5454	0.9792	0.9954	0.9992	0.78	0.236	0.1614	0.0796
	CLR	0.076	0.0646	0.1138	0.4238	0.9382	0.9984	0.9976	0.9686	0.94	0.8072	0.553	0.3406		0.0414	0.0568	0.1242	0.4794	0.943	0.9948	0.9928	0.9622	0.9008	0.6864	0.5502	0.3454		0.0374	0.0482	0.1196	0.459	0.9414	0.9928	0.9898	0.9718	0.9002	0.6962	0.5412	0.3756		0.0414	0.067	0.127	0.4696	0.9416	0.959	0.8362	0.9096	0.712
	iHS	0.0394	0.3368	0.9526	0.9998	1	0.9798	0.9692	0.758	0.3374	0.1252	0.0492	0.0212		0.0442	0.485	0.9682	0.9994	0.9984	0.9758	0.9646	0.7626	0.4256	0.2186	0.1046	0.0686		0.0504	0.3906	0.9494	0.9998	0.9998	0.9876	0.9692	0.7608	0.4204	0.1948	0.1018	0.0708		0.0442	0.4872	0.971	0.9996	0.9994	0.7612	0.3848	0.4022	0.2
	nSL	0.06	0.2012	0.8594	0.9988	1	0.994	0.9882	0.8474	0.4732	0.2122	0.0968	0.0458		0.0422	0.2084	0.8358	0.9946	0.9996	0.9866	0.9786	0.8018	0.4578	0.2164	0.1172	0.061		0.046	0.1784	0.827	0.9976	1	0.9926	0.9826	0.7904	0.4542	0.1856	0.1096	0.0576		0.0422	0.2136	0.8474	0.9978	1	0.8632	0.4558	0.4668	0.237
	XPCLR														0.0614	0.1078	0.2566	0.445	0.5374	0.6706	0.6628	0.5292	0.377	0.2474	0.1788	0.1464		0.0568	0.039	0.0476	0.0824	0.187	0.6904	0.6774	0.5484	0.3686	0.261	0.1922	0.1506		0.0614	0.1494	0.5952	0.9502	0.9978	0.761	0.3096	0.3454	0.2158
0.01	θπ	0.0008	0.0064	0.0332	0.1596	0.6944	1	1	0.9996	0.9848	0.9834	0.9714	0.9774		0.003	0.0038	0.029	0.2694	0.811	0.9982	0.999	0.9946	0.9902	0.9806	0.9598	0.9412		0.0056	0.0034	0.026	0.2208	0.797	0.9996	0.999	0.9926	0.9914	0.9782	0.969	0.9448		0.003	0.008	0.032	0.2366	0.8228	0.9808	0.9724	0.9692	0.9748
	θk	0.007	0.0218	0.0486	0.1424	0.4528	0.99	0.9968	0.9982	0.9776	0.9598	0.9476	0.9064		0.0068	0.007	0.0328	0.1402	0.4692	0.9964	0.9994	0.991	0.9768	0.947	0.8994	0.854		0.0024	0.0086	0.0248	0.1036	0.4414	0.9934	1	0.989	0.9758	0.9402	0.9142	0.8484		0.0068	0.0142	0.0344	0.1396	0.483	0.9468	0.9242	0.9206	0.9242
	θh	0	0.0106	0.0382	0.1088	0.2928	0.1808	0.1556	0.0656	0.0318	0.0222	0.0008	0.0026		0.0034	0.007	0.0302	0.0748	0.157	0.089	0.0716	0.0518	0.0184	0.0142	0.0102	0.0076		0.0044	0.0102	0.027	0.0798	0.1532	0.0816	0.0716	0.0498	0.023	0.0114	0.0096	0.0078		0.0034	0.0164	0.0392	0.0856	0.1658	0.0664	0.0228	0.0346	0.0134
	TD	0.0144	0.0124	0.0332	0.1564	0.7174	0.9902	0.9878	0.9684	0.9614	0.9584	0.9516	0.9308		0.01	0.0062	0.0394	0.2318	0.7654	0.9614	0.9572	0.9602	0.946	0.9184	0.891	0.86		0.0054	0.0086	0.036	0.197	0.7626	0.9734	0.9638	0.9642	0.9482	0.9228	0.8914	0.8526		0.01	0.0086	0.0328	0.2202	0.7964	0.9242	0.8936	0.9262	0.884
	FWH	0.0022	0.0212	0.0724	0.281	0.824	0.8324	0.7586	0.5178	0.3054	0.1758	0.0736	0.0406		0.0026	0.0026	0.0328	0.2262	0.6586	0.6368	0.5442	0.363	0.1948	0.106	0.0728	0.051		0.0026	0.003	0.0296	0.2082	0.6436	0.6288	0.5596	0.3498	0.2088	0.0964	0.0622	0.0544		0.0026	0.0158	0.0478	0.2266	0.6752	0.4128	0.1898	0.2068	0.096
	Hap	0.0054	0.0592	0.472	0.9316	0.9996	1	0.9962	0.4788	0.0688	0.018	0.007	0.003		0.0048	0.0418	0.3702	0.878	0.9948	1	0.9944	0.3222	0.0446	0.0108	0.0068	0.0064		0.004	0.0262	0.2598	0.8026	0.9896	0.9996	0.993	0.3324	0.0272	0.0088	0.0056	0.0024		0.0048	0.041	0.3534	0.8508	0.995	0.3674	0.0532	0.033	0.0104
	H1	0.0166	0.3258	0.9598	0.9996	1	1	1	0.8072	0.1606	0.0248	0.0132	0.006		0.007	0.2558	0.9308	0.9988	1	1	1	0.6974	0.1216	0.0216	0.016	0.0126		0.0108	0.1904	0.8858	0.996	1	1	1	0.7214	0.1002	0.0172	0.0122	0.0098		0.007	0.2668	0.9344	0.9976	1	0.6852	0.147	0.0786	0.0252
	H12	0.0232	0.317	0.9486	0.9998	1	1	1	0.7988	0.1638	0.0312	0.0172	0.0076		0.0084	0.2498	0.9136	0.9992	1	1	0.9998	0.6918	0.1298	0.0262	0.0178	0.017		0.011	0.1884	0.8628	0.9966	1	1	1	0.7152	0.1084	0.0208	0.0146	0.0098		0.0084	0.2674	0.9226	0.9986	1	0.684	0.148	0.0834	0.03
	H2/H1	0.0228	0.3778	0.9594	0.9954	0.999	0.9982	0.9974	0.7716	0.1398	0.0256	0.0174	0.0088		0.0066	0.2686	0.9198	0.9906	0.9968	0.9978	0.9978	0.6154	0.0872	0.0196	0.0108	0.012		0.0094	0.1974	0.877	0.985	0.9968	0.9946	0.9896	0.6288	0.081	0.0124	0.0098	0.0108		0.0066	0.2558	0.9298	0.9824	0.994	0.5802	0.1122	0.0578	0.0216
	CLR	0.0188	0.0086	0.0214	0.2044	0.849	0.9944	0.988	0.936	0.8582	0.6178	0.3	0.128		0.004	0.0082	0.031	0.268	0.8686	0.979	0.9738	0.9084	0.7704	0.4972	0.3164	0.1586		0.0028	0.005	0.0296	0.248	0.8662	0.9778	0.9692	0.9134	0.793	0.5008	0.3192	0.1742		0.004	0.0144	0.0346	0.2654	0.8778	0.912	0.7114	0.7712	0.4742
	iHS	0.006	0.1282	0.835	0.9968	0.9982	0.9388	0.9092	0.503	0.1058	0.0172	0.0068	0.0016		0.0114	0.2674	0.91	0.9958	0.9942	0.9412	0.9196	0.5752	0.2064	0.0704	0.0234	0.0136		0.0122	0.1934	0.8668	0.9958	0.9992	0.9598	0.928	0.5826	0.2084	0.0686	0.0238	0.0144		0.0114	0.2682	0.9062	0.9972	0.9978	0.5904	0.205	0.1946	0.0616
	nSL	0.0178	0.0702	0.6582	0.9904	1	0.9864	0.9726	0.68	0.234	0.0704	0.0172	0.0112		0.0104	0.0786	0.6584	0.9798	0.997	0.9684	0.9556	0.6384	0.2444	0.0822	0.038	0.0126		0.0118	0.064	0.6428	0.9808	1	0.9814	0.9562	0.6218	0.2484	0.0666	0.0286	0.0138		0.0104	0.0742	0.6666	0.987	0.999	0.7518	0.2884	0.2772	0.0952
	XPCLR														0.0146	0.0314	0.1202	0.2998	0.3986	0.4236	0.3974	0.2626	0.1352	0.0616	0.0308	0.0246		0.0118	0.0078	0.0124	0.032	0.0944	0.4294	0.418	0.2658	0.1178	0.0706	0.033	0.027		0.0146	0.046	0.361	0.8644	0.994	0.5558	0.11	0.1196	0.0532
0.001	θπ	0	0	0.005	0.0364	0.4134	0.9996	0.999	0.9908	0.9654	0.9548	0.9464	0.9168		0	0	0.0016	0.0846	0.5794	0.9946	0.9954	0.9874	0.9724	0.9244	0.8968	0.8818		0	0	0.0016	0.0526	0.5746	0.997	0.9968	0.9886	0.9724	0.9396	0.9106	0.8868		0	0.0004	0.0024	0.067	0.5912	0.956	0.9266	0.945	0.9322
	θk	0	0.0016	0.0048	0.0272	0.156	0.9558	0.9844	0.9666	0.9084	0.8524	0.7868	0.6756		0.0002	0	0.0016	0.025	0.1962	0.9742	0.9884	0.9738	0.9204	0.819	0.7304	0.643		0.0004	0	0.002	0.015	0.1682	0.973	0.9934	0.967	0.9008	0.8256	0.751	0.6246		0.0002	0.0016	0.0016	0.0248	0.1952	0.851	0.7812	0.7828	0.7586
	θh	0	0	0.0014	0.035	0.1304	0.066	0.0508	0.02	0.0078	0.004	0	0.0002		0	0	0.0036	0.0296	0.0718	0.0474	0.0328	0.0172	0.007	0.0038	0.0064	0.0068		0	0.0002	0.005	0.0306	0.0792	0.0338	0.0354	0.0182	0.0066	0.0078	0.0038	0.0066		0	0.0002	0.009	0.0356	0.0736	0.0152	0.0022	0.006	0.001
	TD	0.0008	0.0034	0.0078	0.0504	0.488	0.9666	0.9688	0.936	0.9228	0.9094	0.8644	0.7598		0.0002	0.0002	0.0058	0.0782	0.556	0.918	0.9238	0.9114	0.8894	0.8408	0.77	0.66		0.0002	0.0002	0.007	0.0628	0.5416	0.94	0.9214	0.9114	0.8948	0.853	0.771	0.6716		0.0002	0.0012	0.0032	0.06	0.5788	0.8676	0.8036	0.8386	0.7652
	FWH	0	0.0022	0.0152	0.1168	0.562	0.6148	0.5392	0.285	0.1174	0.0586	0.0196	0.0128		0.0002	0	0.003	0.0742	0.3684	0.3568	0.2714	0.1726	0.0698	0.0272	0.0194	0.0158		0	0	0.0046	0.0746	0.3512	0.352	0.2806	0.1466	0.057	0.0242	0.017	0.0168		0.0002	0.0034	0.0136	0.0846	0.3838	0.1862	0.0628	0.08	0.0356
	Hap	0	0.0086	0.2144	0.7838	0.9948	0.9974	0.9846	0.2504	0.0168	0.0024	0.0006	0.0006		0.0002	0.0058	0.1422	0.6572	0.9744	0.9962	0.9642	0.141	0.0078	0.002	0.0022	0.0018		0.0002	0.0042	0.0834	0.5522	0.9494	0.9938	0.9574	0.1338	0.0066	0.0006	0.0006	0		0.0002	0.0062	0.133	0.631	0.9716	0.1794	0.016	0.0074	0.0014
	H1	0.005	0.1572	0.886	0.9978	1	1	0.9998	0.6588	0.0722	0.0064	0.0036	0.0008		0.0006	0.0636	0.7692	0.991	0.9992	1	0.9994	0.4486	0.038	0.0032	0.0006	0.0008		0.001	0.0372	0.6802	0.9744	0.9974	1	0.998	0.4582	0.0362	0.002	0.0004	0.0008		0.0006	0.0674	0.774	0.9864	0.9996	0.4578	0.0568	0.0228	0.0038
	H12	0.0046	0.128	0.8396	0.9976	1	1	0.9998	0.6262	0.0634	0.0076	0.004	0.0004		0.0008	0.0696	0.738	0.9906	0.9992	1	0.9996	0.4538	0.0408	0.0042	0.002	0.0022		0.0016	0.0376	0.6298	0.9752	0.9986	1	0.9988	0.4678	0.0352	0.0028	0.001	0.0008		0.0008	0.0716	0.7372	0.989	1	0.4714	0.0576	0.0242	0.0062
	H2/H1	0.0072	0.1788	0.8794	0.9868	0.9942	0.9916	0.9896	0.589	0.0544	0.0052	0.0026	0.0016		0.0006	0.067	0.7482	0.9648	0.9826	0.9902	0.9746	0.3604	0.03	0.002	0.0004	0.0004		0.0008	0.042	0.6678	0.9458	0.9838	0.9886	0.9718	0.3588	0.026	0.0012	0.0004	0.0006		0.0006	0.0714	0.757	0.9576	0.9776	0.3374	0.0406	0.0164	0.0022
	CLR	0.0008	0.0002	0.003	0.0834	0.6988	0.9702	0.9606	0.862	0.6864	0.3506	0.1158	0.029		0	0.0002	0.0042	0.1064	0.7216	0.9232	0.8968	0.7726	0.5296	0.2548	0.0888	0.0348		0	0.0002	0.0038	0.09	0.7124	0.9248	0.894	0.7546	0.5612	0.2592	0.1008	0.0406		0	0.0008	0.0048	0.1016	0.7426	0.7896	0.4452	0.5072	0.2218
	iHS	0.001	0.0362	0.6038	0.9716	0.9918	0.8598	0.8126	0.262	0.0202	0.0012	0.0006	0		0.0012	0.0754	0.684	0.9696	0.9816	0.8276	0.7672	0.2716	0.0402	0.0058	0.0022	0		0.001	0.0376	0.6084	0.9538	0.9822	0.8602	0.7788	0.2872	0.0502	0.0084	0.001	0.0002		0.0012	0.0694	0.6804	0.9662	0.973	0.3084	0.0586	0.04	0.0072
	nSL	0.006	0.0182	0.3712	0.9424	0.9988	0.9516	0.9288	0.4244	0.0762	0.012	0.0016	0.0012		0.001	0.0104	0.3462	0.9112	0.992	0.9166	0.8888	0.3664	0.0772	0.02	0.0034	0.0016		0.001	0.0094	0.3322	0.9026	0.9966	0.9404	0.8798	0.3568	0.0826	0.0126	0.002	0.0008		0.001	0.0132	0.3454	0.9142	0.9896	0.5366	0.1232	0.1058	0.022
	XPCLR														0.0024	0.0078	0.0572	0.1962	0.3006	0.2188	0.191	0.1014	0.0408	0.013	0.005	0.0038		0.0036	0.0006	0.0052	0.0152	0.053	0.2106	0.1986	0.1088	0.0372	0.0178	0.0056	0.0048		0.0024	0.014	0.199	0.7386	0.9852	0.3846	0.0354	0.039	0.0156
[truncated: 63 more columns]

## Sheet: Summary stats (1p600k)
		m0G													m20G d1													m20G d2													m20L d1
	Stat	neutral	f s 20	f s 40	f s 60	f s 80	f s 99.5	f s 100	t r 1k	t r 2k	t r 3k	t r 4k	t r 5k		neutral	f s 20	f s 40	f s 60	f s 80	f s 99.5	f s 100	t r 1k	t r 2k	t r 3k	t r 4k	t r 5k		neutral	f s 20	f s 40	f s 60	f s 80	f s 99.5	f s 100	t r 1k	t r 2k	t r 3k	t r 4k	t r 5k		neutral	f s 20	f s 40	f s 60	f s 80	f s 99.5	f s 100	t r 1k	t r 2k
0.05	θπ	0.0348	0.0622	0.1288	0.3554	0.865	1	1	1	0.9982	0.9988	0.9938	0.996		0.037	0.0476	0.174	0.5132	0.9258	0.9998	0.9998	0.9974	0.9948	0.9912	0.986	0.9872		0.0254	0.0498	0.144	0.489	0.9318	1	1	0.9948	0.9946	0.9904	0.99	0.9816		0.037	0.0458	0.1638	0.492	0.946	0.9948	0.9834	0.9778	0.9822
	θk	0.0496	0.0828	0.1616	0.3408	0.6986	0.9982	0.9996	1	0.9978	0.9888	0.9892	0.976		0.0728	0.1134	0.2494	0.4842	0.8258	0.9996	1	0.9998	0.9926	0.983	0.9712	0.965		0.0692	0.1104	0.2234	0.4628	0.8076	0.9996	1	0.9998	0.99	0.9862	0.9804	0.9644		0.0728	0.1228	0.2732	0.5008	0.846	0.9906	0.991	0.9808	0.9872
	θh	0.0744	0.0894	0.1506	0.292	0.5668	0.4214	0.3642	0.1982	0.0932	0.062	0.0236	0.0312		0.0302	0.0468	0.0872	0.1962	0.3744	0.2692	0.2198	0.1676	0.0882	0.0698	0.0482	0.041		0.0382	0.0512	0.096	0.1908	0.3508	0.2408	0.2182	0.1634	0.103	0.0624	0.0556	0.0358		0.0302	0.0588	0.1028	0.206	0.394	0.179	0.1032	0.1182	0.0796
	TD	0.0554	0.0526	0.1028	0.3286	0.8628	0.995	0.9954	0.98	0.9754	0.969	0.971	0.9736		0.0298	0.033	0.1188	0.4008	0.872	0.9792	0.9742	0.9762	0.9758	0.9466	0.935	0.9328		0.0276	0.0382	0.0992	0.3714	0.8748	0.9866	0.9816	0.9804	0.9724	0.9542	0.9348	0.9226		0.0298	0.0332	0.101	0.395	0.8918	0.951	0.9308	0.9506	0.9332
	FWH	0.0752	0.0918	0.211	0.5932	0.9718	0.964	0.949	0.7964	0.6094	0.4258	0.224	0.142		0.0506	0.0562	0.1966	0.582	0.9304	0.9102	0.8618	0.6756	0.5152	0.365	0.2588	0.1912		0.046	0.0594	0.1826	0.5306	0.91	0.8976	0.8688	0.6826	0.5284	0.3642	0.2838	0.1958		0.0506	0.073	0.2132	0.5838	0.9196	0.748	0.4946	0.5294	0.3156
	Hap	0.0322	0.2118	0.7602	0.9882	1	1	1	0.71	0.1988	0.0698	0.0454	0.0254		0.2094	0.5872	0.9354	0.9986	1	1	1	0.883	0.5122	0.3312	0.29	0.268		0.2344	0.5094	0.9044	0.997	1	1	1	0.8952	0.4588	0.3016	0.2792	0.2092		0.2094	0.5832	0.9406	0.9984	1	0.8816	0.4824	0.4484	0.3012
	H1	0.0648	0.5814	0.9924	1	1	1	1	0.9238	0.341	0.1064	0.0692	0.041		0.1502	0.7528	0.9962	1	1	1	1	0.9436	0.5038	0.2692	0.2098	0.2062		0.1638	0.6702	0.9906	1	1	1	1	0.9518	0.4418	0.2274	0.2058	0.1586		0.1502	0.759	0.996	1	1	0.9252	0.4696	0.406	0.2394
	H12	0.0686	0.5846	0.9902	1	1	1	1	0.9208	0.3386	0.1114	0.0708	0.0442		0.1546	0.7518	0.9948	1	1	1	1	0.939	0.5002	0.2664	0.2122	0.2078		0.1676	0.6684	0.9894	1	1	1	1	0.9498	0.437	0.2296	0.2098	0.1644		0.1546	0.7556	0.9962	1	1	0.9226	0.4676	0.4028	0.2414
	H2/H1	0.0716	0.6234	0.9896	0.9988	1	1	0.9998	0.9006	0.3076	0.1004	0.074	0.0526		0.0786	0.6476	0.9868	1	1	1	1	0.87	0.3154	0.141	0.1074	0.1086		0.0884	0.5636	0.9776	0.9996	0.9998	1	0.9998	0.8816	0.2894	0.1206	0.1096	0.0936		0.0786	0.652	0.9866	0.9988	1	0.8392	0.309	0.232	0.1384
	CLR	0.076	0.0646	0.1138	0.4238	0.9382	0.9984	0.9976	0.9686	0.94	0.8072	0.553	0.3406
	iHS	0.0394	0.3368	0.9526	0.9998	1	0.9798	0.9692	0.758	0.3374	0.1252	0.0492	0.0212		0.0206	0.3512	0.943	0.9976	0.997	0.9572	0.9424	0.661	0.3014	0.123	0.0476	0.031		0.0236	0.2704	0.9136	0.9982	0.9996	0.973	0.9504	0.6686	0.2938	0.1104	0.0464	0.0316		0.0206	0.363	0.9428	0.9988	0.9988	0.6724	0.273	0.28	0.1086
	nSL	0.06	0.2012	0.8594	0.9988	1	0.994	0.9882	0.8474	0.4732	0.2122	0.0968	0.0458		0.0422	0.2094	0.8368	0.9946	0.9996	0.9866	0.9786	0.8018	0.458	0.2164	0.1172	0.0612		0.046	0.1786	0.8274	0.9976	1	0.9926	0.9828	0.7906	0.4546	0.1856	0.1096	0.0576		0.0422	0.2142	0.8478	0.9978	1	0.8632	0.456	0.4668	0.237
	XPCLR
0.01	θπ	0.0008	0.0064	0.0332	0.1596	0.6944	1	1	0.9996	0.9848	0.9834	0.9714	0.9774		0.0034	0.0044	0.0314	0.2802	0.8184	0.9982	0.9992	0.9948	0.9906	0.9824	0.9626	0.9444		0.0064	0.004	0.0294	0.2322	0.8052	0.9998	0.999	0.9926	0.9916	0.9794	0.971	0.946		0.0034	0.0086	0.0354	0.2472	0.83	0.9818	0.9724	0.9698	0.9754
	θk	0.007	0.0218	0.0486	0.1424	0.4528	0.99	0.9968	0.9982	0.9776	0.9598	0.9476	0.9064		0.0194	0.0216	0.0788	0.2508	0.616	0.998	1	0.9958	0.9874	0.9666	0.9376	0.9112		0.0106	0.0224	0.0688	0.2144	0.5924	0.9974	1	0.9938	0.9842	0.969	0.952	0.9044		0.0194	0.0308	0.0924	0.2526	0.6284	0.9726	0.9588	0.9556	0.9568
	θh	0	0.0106	0.0382	0.1088	0.2928	0.1808	0.1556	0.0656	0.0318	0.0222	0.0008	0.0026		0.0042	0.0086	0.034	0.0768	0.1672	0.0966	0.077	0.0554	0.0202	0.0158	0.0104	0.0076		0.0054	0.0112	0.0304	0.0848	0.1606	0.0872	0.0762	0.0556	0.0272	0.0124	0.0098	0.0084		0.0042	0.0168	0.042	0.0896	0.1732	0.0704	0.0256	0.0384	0.0142
	TD	0.0144	0.0124	0.0332	0.1564	0.7174	0.9902	0.9878	0.9684	0.9614	0.9584	0.9516	0.9308		0.0086	0.0052	0.0334	0.214	0.7494	0.957	0.9554	0.9582	0.9412	0.9126	0.8842	0.8462		0.0042	0.0066	0.031	0.1792	0.7432	0.971	0.9608	0.961	0.9434	0.9176	0.8836	0.8422		0.0086	0.0078	0.026	0.2018	0.777	0.919	0.8868	0.9208	0.875
	FWH	0.0022	0.0212	0.0724	0.281	0.824	0.8324	0.7586	0.5178	0.3054	0.1758	0.0736	0.0406		0.004	0.0036	0.0408	0.2558	0.6908	0.6696	0.5852	0.394	0.2238	0.1264	0.0864	0.061		0.0036	0.0042	0.0384	0.2352	0.685	0.6622	0.5994	0.3826	0.2322	0.1206	0.0744	0.0616		0.004	0.0182	0.0584	0.258	0.7118	0.4498	0.2186	0.2344	0.1112
	Hap	0.0054	0.0592	0.472	0.9316	0.9996	1	0.9962	0.4788	0.0688	0.018	0.007	0.003		0.0548	0.2754	0.7764	0.991	0.9998	1	0.9998	0.6892	0.2446	0.1104	0.0924	0.087		0.06	0.2172	0.701	0.974	0.9998	1	0.9998	0.714	0.2034	0.0952	0.0838	0.0578		0.0548	0.2748	0.7834	0.9846	1	0.7058	0.2398	0.1932	0.1026
	H1	0.0166	0.3258	0.9598	0.9996	1	1	1	0.8072	0.1606	0.0248	0.0132	0.006		0.0314	0.4782	0.9758	1	1	1	1	0.8276	0.2326	0.0778	0.0506	0.0468		0.0346	0.3824	0.9552	0.9994	1	1	1	0.8446	0.2062	0.063	0.0468	0.037		0.0314	0.4778	0.979	0.9998	1	0.811	0.2426	0.168	0.071
	H12	0.0232	0.317	0.9486	0.9998	1	1	1	0.7988	0.1638	0.0312	0.0172	0.0076		0.0426	0.499	0.9734	1	1	1	1	0.8372	0.2648	0.0916	0.0686	0.0622		0.0512	0.404	0.9542	0.9994	1	1	1	0.8552	0.229	0.0796	0.062	0.0488		0.0426	0.5072	0.9774	0.9998	1	0.8218	0.2722	0.1958	0.0922
	H2/H1	0.0228	0.3778	0.9594	0.9954	0.999	0.9982	0.9974	0.7716	0.1398	0.0256	0.0174	0.0088		0.0176	0.3958	0.9564	0.9952	0.9992	0.9992	0.9996	0.715	0.1438	0.0428	0.0266	0.0294		0.0236	0.3218	0.9228	0.9926	0.9988	0.9976	0.995	0.7358	0.1262	0.0328	0.0236	0.0248		0.0176	0.3984	0.958	0.99	0.9982	0.6824	0.164	0.096	0.04
	CLR	0.0188	0.0086	0.0214	0.2044	0.849	0.9944	0.988	0.936	0.8582	0.6178	0.3	0.128
	iHS	0.006	0.1282	0.835	0.9968	0.9982	0.9388	0.9092	0.503	0.1058	0.0172	0.0068	0.0016		0.0032	0.1434	0.811	0.9898	0.989	0.8894	0.8494	0.4092	0.1006	0.0226	0.0062	0.0038		0.0042	0.0872	0.7508	0.986	0.9958	0.9136	0.8638	0.4188	0.109	0.0254	0.0072	0.0018		0.0032	0.1404	0.8146	0.985	0.9898	0.4378	0.1068	0.0912	0.0192
	nSL	0.0178	0.0702	0.6582	0.9904	1	0.9864	0.9726	0.68	0.234	0.0704	0.0172	0.0112		0.0092	0.0698	0.6426	0.9774	0.9968	0.9664	0.9528	0.6202	0.229	0.076	0.0338	0.011		0.0102	0.0562	0.6284	0.9788	1	0.9794	0.9542	0.6058	0.2328	0.0598	0.025	0.012		0.0092	0.0674	0.646	0.9858	0.999	0.7418	0.274	0.263	0.0874
	XPCLR
0.001	θπ	0	0	0.005	0.0364	0.4134	0.9996	0.999	0.9908	0.9654	0.9548	0.9464	0.9168		0	0	0.0016	0.0798	0.5676	0.9944	0.9954	0.9866	0.9714	0.9214	0.894	0.879		0	0	0.0014	0.0484	0.5622	0.997	0.9966	0.9878	0.971	0.9372	0.9052	0.8834		0	0.0002	0.002	0.0626	0.5752	0.9532	0.924	0.9438	0.928
	θk	0	0.0016	0.0048	0.0272	0.156	0.9558	0.9844	0.9666	0.9084	0.8524	0.7868	0.6756		0.0014	0.0012	0.0066	0.0486	0.2916	0.9858	0.9968	0.9836	0.9558	0.8756	0.8132	0.737		0.0004	0.0012	0.0056	0.0328	0.25	0.9834	0.9988	0.9774	0.9456	0.8758	0.8318	0.727		0.0014	0.0052	0.0078	0.052	0.289	0.8974	0.8502	0.8492	0.8406
	θh	0	0	0.0014	0.035	0.1304	0.066	0.0508	0.02	0.0078	0.004	0	0.0002		0	0.0002	0.0074	0.0352	0.0836	0.05	0.037	0.019	0.0076	0.0048	0.0068	0.007		0	0.0004	0.009	0.0356	0.0858	0.0362	0.0384	0.0206	0.0066	0.0088	0.0048	0.0066		0	0.0004	0.0128	0.0426	0.0862	0.02	0.003	0.008	0.0022
	TD	0.0008	0.0034	0.0078	0.0504	0.488	0.9666	0.9688	0.936	0.9228	0.9094	0.8644	0.7598		0	0.0002	0.0054	0.0734	0.5426	0.9154	0.9192	0.9082	0.885	0.8348	0.7604	0.6452		0	0	0.0062	0.0572	0.5248	0.9376	0.9184	0.9078	0.8898	0.8462	0.7622	0.6546		0	0.001	0.0028	0.055	0.5624	0.8642	0.797	0.8332	0.7588
	FWH	0	0.0022	0.0152	0.1168	0.562	0.6148	0.5392	0.285	0.1174	0.0586	0.0196	0.0128		0.0002	0	0.005	0.092	0.4202	0.4056	0.3176	0.2	0.084	0.0328	0.024	0.0206		0.0002	0.0002	0.0066	0.0922	0.4008	0.403	0.3236	0.178	0.0786	0.0302	0.0224	0.0236		0.0002	0.0042	0.0164	0.101	0.435	0.2162	0.082	0.0942	0.0444
	Hap	0	0.0086	0.2144	0.7838	0.9948	0.9974	0.9846	0.2504	0.0168	0.0024	0.0006	0.0006		0.0112	0.0904	0.5188	0.9346	0.9984	1	0.9976	0.44	0.0846	0.027	0.0194	0.017		0.012	0.0604	0.3984	0.891	0.9958	0.9998	0.9982	0.458	0.0608	0.0194	0.0148	0.008		0.0112	0.0892	0.5066	0.9174	0.9994	0.4798	0.0974	0.063	0.0232
	H1	0.005	0.1572	0.886	0.9978	1	1	0.9998	0.6588	0.0722	0.0064	0.0036	0.0008		0.0062	0.2442	0.9258	0.9988	1	1	1	0.6888	0.1172	0.021	0.0138	0.0116		0.01	0.1792	0.8792	0.9956	1	1	1	0.7128	0.095	0.016	0.011	0.009		0.0062	0.2526	0.9308	0.9976	1	0.6764	0.1412	0.0746	0.0234
	H12	0.0046	0.128	0.8396	0.9976	1	1	0.9998	0.6262	0.0634	0.0076	0.004	0.0004		0.0076	0.2366	0.9066	0.9988	1	1	0.9998	0.684	0.1254	0.024	0.0172	0.0164		0.0106	0.1794	0.8548	0.9956	1	1	1	0.7058	0.1026	0.02	0.0138	0.0092		0.0076	0.2562	0.9152	0.9984	1	0.6764	0.1434	0.0804	0.0286
	H2/H1	0.0072	0.1788	0.8794	0.9868	0.9942	0.9916	0.9896	0.589	0.0544	0.0052	0.0026	0.0016		0.0028	0.1892	0.881	0.986	0.9936	0.9968	0.9928	0.5368	0.0606	0.011	0.0038	0.0064		0.0058	0.1364	0.8234	0.976	0.9932	0.9932	0.9844	0.5404	0.0602	0.0066	0.0056	0.0056		0.0028	0.18	0.8872	0.9762	0.99	0.4992	0.0816	0.0378	0.0118
	CLR	0.0008	0.0002	0.003	0.0834	0.6988	0.9702	0.9606	0.862	0.6864	0.3506	0.1158	0.029
	iHS	0.001	0.0362	0.6038	0.9716	0.9918	0.8598	0.8126	0.262	0.0202	0.0012	0.0006	0		0.0006	0.0448	0.5822	0.9456	0.968	0.7712	0.6962	0.1996	0.0202	0.0016	0.001	0		0.0004	0.0214	0.5038	0.9128	0.9684	0.8106	0.7148	0.2084	0.0268	0.0034	0.0002	0		0.0006	0.04	0.5784	0.9374	0.9574	0.228	0.0342	0.0204	0.0024
	nSL	0.006	0.0182	0.3712	0.9424	0.9988	0.9516	0.9288	0.4244	0.0762	0.012	0.0016	0.0012		0.001	0.011	0.3536	0.9134	0.992	0.9166	0.8892	0.3674	0.078	0.02	0.0034	0.0016		0.001	0.0096	0.3394	0.9054	0.9966	0.9406	0.8802	0.3574	0.0826	0.0126	0.002	0.0008		0.001	0.0134	0.3514	0.9166	0.9896	0.5376	0.1234	0.1064	0.0222
	XPCLR
[truncated: 63 more columns]

## Sheet: evolBoosting (Cross)
			neutral				hard						soft						soft; trained with soft only						hard						soft						hard						soft
200k			p1	p2	p3		60p1	80p1	99.5p1	100p1	110p1		60p1	80p1	99.5p1	100p1	110p1		60p1	80p1	99.5p1	100p1	110p1		60p2	80p2	99.5p2	100p2	110p2		60p2	80p2	99.5p2	100p2	110p2		60p3	80p3	99.5p3	100p3	110p3		60p3	80p3	99.5p3	100p3	110p3
0.05	p60	hard	0	0	0.0005		0.816	0.996	0.985	0.985	0.689		0.135	0.547	0.567	0.423	0.144		0	0	0	0	0		0.153	0.265	0.279	0.25	0.108		0.001	0.022	0.018	0.014	0.006		0.013	0.027	0.016	0.03	0.011		0.001	0.001	0.002	0.003	0.003
		soft	0.0515	0.0535	0.0475		0.18	0.004	0.015	0.015	0.31		0.589	0.425	0.431	0.572	0.762		0.756	0.974	0.995	0.989	0.856		0.546	0.576	0.566	0.551	0.492		0.251	0.403	0.459	0.404	0.238		0.28	0.385	0.384	0.366	0.238		0.126	0.187	0.182	0.183	0.112
	p80	hard	0	0	0		0.276	0.875	0.898	0.856	0.348		0.011	0.136	0.2	0.138	0.018		0	0	0	0	0		0.019	0.056	0.071	0.069	0.02		0	0.001	0	0.001	0		0.001	0.001	0.001	0.003	0.001		0	0	0.001	0.001	0
		soft	0.0565	0.0505	0.0505		0.711	0.125	0.101	0.144	0.646		0.6	0.821	0.797	0.86	0.923		0.707	0.969	0.998	0.997	0.935		0.591	0.704	0.729	0.702	0.589		0.188	0.339	0.421	0.369	0.246		0.241	0.339	0.348	0.36	0.236		0.102	0.16	0.166	0.174	0.107
	p99.5	hard	0	0	0		0.071	0.59	0.894	0.851	0.582		0.001	0.045	0.168	0.13	0.049		0	0	0	0	0		0.003	0.019	0.036	0.039	0.021		0	0	0	0.001	0		0	0.001	0	0.002	0		0	0	0	0.001	0
		soft	0.054	0.0505	0.0575		0.822	0.408	0.106	0.149	0.418		0.439	0.827	0.828	0.868	0.911		0.535	0.93	0.998	0.999	0.958		0.439	0.603	0.712	0.674	0.576		0.174	0.289	0.384	0.375	0.27		0.204	0.272	0.319	0.318	0.264		0.104	0.153	0.169	0.167	0.107
	p100	hard	0	0	0		0.123	0.732	0.932	0.9	0.618		0.003	0.089	0.219	0.171	0.063		0	0	0	0	0		0.004	0.033	0.051	0.059	0.027		0	0	0	0.001	0		0	0.001	0	0.002	0.001		0	0	0	0.001	0
		soft	0.0565	0.051	0.057		0.76	0.268	0.068	0.1	0.382		0.437	0.771	0.776	0.825	0.896		0.496	0.902	0.995	1	0.956		0.433	0.581	0.689	0.655	0.568		0.171	0.291	0.385	0.374	0.259		0.203	0.272	0.316	0.308	0.255		0.098	0.144	0.168	0.168	0.108
	p100+	hard	0	0	0		0.334	0.901	0.973	0.964	0.865		0.018	0.204	0.39	0.336	0.214		0	0	0	0	0		0.029	0.084	0.121	0.126	0.081		0	0.003	0.003	0.003	0.001		0.003	0.003	0.001	0.01	0.006		0	0	0.001	0.001	0
		soft	0.0565	0.048	0.0555		0.557	0.098	0.027	0.036	0.135		0.419	0.649	0.603	0.66	0.737		0.422	0.844	0.994	0.997	0.953		0.409	0.504	0.599	0.567	0.51		0.164	0.252	0.335	0.327	0.246		0.181	0.244	0.283	0.282	0.238		0.093	0.148	0.153	0.153	0.105
	pmix	hard	0	0	0.001		0.49	0.937	0.938	0.897	0.772		0.054	0.268	0.277	0.229	0.142		0	0	0	0	0		0.062	0.108	0.136	0.138	0.076		0	0.004	0.005	0.003	0.002		0.005	0.008	0.003	0.017	0.007		0.001	0	0.001	0.001	0
		soft	0.053	0.0485	0.0515		0.486	0.063	0.062	0.103	0.228		0.507	0.66	0.718	0.767	0.809		0.654	0.957	0.998	0.998	0.95		0.515	0.623	0.649	0.6	0.525		0.197	0.309	0.394	0.371	0.256		0.225	0.309	0.337	0.313	0.24		0.107	0.15	0.169	0.175	0.107
0.01	p60	hard	0	0	0.0005		0.816	0.996	0.984	0.985	0.682		0.135	0.547	0.567	0.422	0.144		0	0	0	0	0		0.153	0.265	0.279	0.248	0.106		0.001	0.022	0.018	0.014	0.006		0.013	0.027	0.016	0.03	0.011		0.001	0.001	0.002	0.003	0.003
		soft	0.009	0.0095	0.01		0.164	0.004	0.015	0.015	0.292		0.356	0.368	0.406	0.529	0.568		0.529	0.921	0.955	0.924	0.541		0.352	0.395	0.391	0.366	0.26		0.085	0.166	0.194	0.181	0.082		0.124	0.182	0.17	0.167	0.073		0.033	0.052	0.061	0.053	0.025
	p80	hard	0	0	0		0.276	0.875	0.898	0.856	0.343		0.011	0.136	0.2	0.138	0.018		0	0	0	0	0		0.019	0.056	0.071	0.069	0.02		0	0.001	0	0.001	0		0.001	0.001	0.001	0.003	0.001		0	0	0.001	0.001	0
		soft	0.011	0.0115	0.013		0.682	0.125	0.101	0.144	0.64		0.384	0.751	0.782	0.833	0.81		0.471	0.915	0.98	0.976	0.771		0.385	0.508	0.564	0.522	0.381		0.067	0.162	0.202	0.174	0.089		0.098	0.156	0.167	0.177	0.096		0.031	0.054	0.067	0.056	0.037
	p99.5	hard	0	0	0		0.071	0.59	0.894	0.851	0.582		0.001	0.045	0.168	0.13	0.049		0	0	0	0	0		0.003	0.019	0.036	0.039	0.021		0	0	0	0.001	0		0	0.001	0	0.002	0		0	0	0	0.001	0
		soft	0.0115	0.012	0.01		0.698	0.403	0.106	0.149	0.417		0.257	0.683	0.815	0.851	0.818		0.342	0.831	0.988	0.988	0.872		0.25	0.391	0.521	0.504	0.366		0.06	0.129	0.195	0.173	0.117		0.078	0.125	0.145	0.16	0.099		0.023	0.05	0.08	0.064	0.043
	p100	hard	0	0	0		0.123	0.731	0.932	0.9	0.618		0.003	0.089	0.219	0.171	0.063		0	0	0	0	0		0.004	0.033	0.051	0.059	0.027		0	0	0	0.001	0		0	0.001	0	0.002	0.001		0	0	0	0.001	0
		soft	0.0115	0.01	0.012		0.631	0.256	0.068	0.1	0.381		0.24	0.618	0.759	0.804	0.801		0.302	0.785	0.984	0.988	0.868		0.24	0.371	0.495	0.478	0.353		0.066	0.123	0.189	0.18	0.117		0.076	0.124	0.14	0.15	0.097		0.022	0.048	0.073	0.066	0.043
	p100+	hard	0	0	0		0.328	0.9	0.973	0.964	0.865		0.018	0.204	0.39	0.336	0.214		0	0	0	0	0		0.029	0.082	0.121	0.126	0.081		0	0.003	0.003	0.003	0.001		0.003	0.003	0.001	0.009	0.006		0	0	0.001	0.001	0
		soft	0.011	0.0105	0.0115		0.42	0.092	0.027	0.036	0.134		0.223	0.496	0.582	0.629	0.635		0.233	0.691	0.977	0.973	0.861		0.206	0.312	0.396	0.387	0.302		0.056	0.103	0.153	0.144	0.109		0.066	0.109	0.119	0.132	0.083		0.022	0.044	0.058	0.055	0.042
	pmix	hard	0	0	0.0005		0.49	0.937	0.938	0.897	0.772		0.053	0.268	0.277	0.229	0.142		0	0	0	0	0		0.062	0.107	0.136	0.137	0.075		0	0.004	0.005	0.003	0.002		0.005	0.008	0.003	0.017	0.007		0.001	0	0.001	0.001	0
		soft	0.0115	0.0105	0.0115		0.44	0.063	0.062	0.103	0.227		0.312	0.581	0.703	0.741	0.707		0.437	0.89	0.985	0.98	0.844		0.303	0.433	0.474	0.446	0.334		0.072	0.147	0.195	0.179	0.106		0.108	0.147	0.151	0.151	0.093		0.024	0.047	0.069	0.063	0.041
0.001	p60	hard	0	0	0.0005		0.815	0.996	0.982	0.984	0.605		0.133	0.546	0.565	0.42	0.128		0	0	0	0	0		0.15	0.259	0.27	0.243	0.09		0.001	0.021	0.018	0.014	0.006		0.013	0.027	0.015	0.028	0.01		0.001	0.001	0.002	0.003	0.002
		soft	0.0015	0.0005	0.001		0.112	0.004	0.014	0.01	0.146		0.132	0.212	0.302	0.375	0.16		0.277	0.76	0.771	0.66	0.164		0.095	0.17	0.142	0.129	0.059		0.016	0.037	0.042	0.038	0.009		0.032	0.041	0.041	0.03	0.014		0.003	0.005	0.009	0.006	0.001
	p80	hard	0	0	0		0.276	0.875	0.898	0.856	0.329		0.011	0.136	0.2	0.138	0.017		0	0	0	0	0		0.019	0.056	0.071	0.069	0.02		0	0.001	0	0.001	0		0.001	0.001	0.001	0.003	0.001		0	0	0.001	0.001	0
		soft	0.0015	0	0.001		0.556	0.123	0.101	0.143	0.546		0.181	0.559	0.706	0.727	0.447		0.238	0.759	0.894	0.821	0.344		0.149	0.261	0.295	0.266	0.155		0.005	0.033	0.041	0.04	0.016		0.02	0.035	0.04	0.051	0.022		0.006	0.003	0.008	0.006	0.003
	p99.5	hard	0	0	0		0.071	0.588	0.894	0.851	0.581		0.001	0.045	0.168	0.13	0.049		0	0	0	0	0		0.003	0.019	0.036	0.039	0.02		0	0	0	0.001	0		0	0.001	0	0.002	0		0	0	0	0.001	0
		soft	0.0015	0.0005	0.0015		0.438	0.367	0.106	0.149	0.397		0.079	0.43	0.751	0.767	0.578		0.171	0.653	0.958	0.939	0.641		0.084	0.178	0.244	0.242	0.154		0.006	0.022	0.042	0.034	0.023		0.014	0.024	0.028	0.035	0.023		0.003	0.007	0.013	0.008	0.002
	p100	hard	0	0	0		0.121	0.727	0.932	0.9	0.617		0.003	0.089	0.219	0.171	0.063		0	0	0	0	0		0.004	0.033	0.05	0.056	0.026		0	0	0	0.001	0		0	0.001	0	0.002	0.001		0	0	0	0.001	0
		soft	0.002	0	0.002		0.368	0.222	0.068	0.1	0.364		0.078	0.379	0.698	0.729	0.583		0.129	0.587	0.947	0.929	0.635		0.086	0.171	0.232	0.236	0.144		0.008	0.025	0.043	0.036	0.023		0.012	0.028	0.032	0.033	0.023		0.004	0.006	0.015	0.009	0.003
	p100+	hard	0	0	0		0.296	0.885	0.973	0.964	0.864		0.013	0.198	0.39	0.335	0.212		0	0	0	0	0		0.025	0.074	0.112	0.12	0.075		0	0.003	0.003	0.003	0.001		0.001	0.003	0	0.006	0.006		0	0	0.001	0.001	0
		soft	0.0015	0	0.002		0.185	0.073	0.027	0.036	0.126		0.068	0.245	0.492	0.523	0.41		0.072	0.423	0.903	0.883	0.634		0.057	0.105	0.145	0.144	0.102		0.005	0.018	0.03	0.023	0.016		0.007	0.018	0.026	0.025	0.013		0.003	0.004	0.01	0.006	0.002
	pmix	hard	0	0	0.0005		0.484	0.935	0.938	0.897	0.77		0.051	0.264	0.277	0.229	0.137		0	0	0	0	0		0.056	0.106	0.127	0.135	0.066		0	0.004	0.005	0.003	0.001		0.004	0.006	0.001	0.015	0.006		0	0	0.001	0.001	0
		soft	0.0025	0.0005	0.0015		0.305	0.06	0.062	0.103	0.214		0.126	0.372	0.626	0.644	0.438		0.239	0.74	0.936	0.897	0.545		0.096	0.195	0.22	0.203	0.122		0.01	0.03	0.04	0.034	0.018		0.018	0.032	0.031	0.031	0.016		0.001	0.005	0.012	0.007	0.002
600k
0.05	p60	hard	0.0045				0.746	0.983	0.997	0.988	0.918		0.136	0.515	0.654	0.566	0.402
		soft	0.0415				0.172	0.016	0.003	0.012	0.075		0.337	0.342	0.317	0.38	0.422
	p80	hard	0				0.314	0.839	0.952	0.923	0.82		0.013	0.145	0.31	0.255	0.171
		soft	0.0485				0.553	0.159	0.048	0.077	0.175		0.392	0.7	0.667	0.704	0.701
	p99.5	hard	0				0.036	0.397	0.877	0.828	0.662		0.001	0.024	0.14	0.118	0.078
		soft	0.0595				0.621	0.567	0.123	0.172	0.338		0.323	0.714	0.852	0.876	0.876
	p100	hard	0				0.038	0.412	0.9	0.88	0.709		0.001	0.032	0.178	0.143	0.099
		soft	0.0535				0.56	0.531	0.1	0.12	0.291		0.297	0.666	0.811	0.848	0.861
	p100+	hard	0				0.07	0.52	0.937	0.929	0.846		0.006	0.054	0.262	0.248	0.172
		soft	0.0575				0.526	0.435	0.063	0.071	0.154		0.278	0.627	0.721	0.739	0.771
	pmix	hard	0				0.426	0.858	0.919	0.887	0.798		0.031	0.17	0.251	0.208	0.171
		soft	0.05				0.439	0.14	0.081	0.113	0.202		0.387	0.664	0.739	0.776	0.745
0.01	p60	hard	0.0015				0.718	0.983	0.997	0.988	0.913		0.121	0.505	0.653	0.562	0.393
		soft	0.0075				0.088	0.013	0.003	0.011	0.06		0.14	0.194	0.243	0.299	0.253
	p80	hard	0				0.308	0.839	0.952	0.923	0.808		0.013	0.144	0.31	0.255	0.171
		soft	0.013				0.396	0.155	0.048	0.077	0.165		0.195	0.535	0.609	0.628	0.535
	p99.5	hard	0				0.034	0.39	0.877	0.828	0.662		0.001	0.024	0.14	0.118	0.078
		soft	0.0095				0.39	0.503	0.123	0.172	0.337		0.144	0.512	0.827	0.844	0.775
	p100	hard	0				0.035	0.402	0.9	0.88	0.709		0.001	0.031	0.178	0.143	0.099
		soft	0.01				0.348	0.461	0.1	0.12	0.289		0.13	0.474	0.789	0.822	0.763
	p100+	hard	0				0.064	0.507	0.937	0.929	0.846		0.006	0.054	0.262	0.248	0.172
		soft	0.009				0.315	0.35	0.063	0.071	0.152		0.11	0.407	0.69	0.689	0.66
	pmix	hard	0				0.403	0.857	0.919	0.887	0.798		0.029	0.165	0.251	0.208	0.171
		soft	0.0105				0.299	0.133	0.081	0.113	0.195		0.183	0.495	0.697	0.728	0.612
0.001	p60	hard	0.0005				0.541	0.954	0.995	0.983	0.815		0.065	0.399	0.621	0.526	0.296
		soft	0				0.01	0.003	0.002	0.007	0.021		0.004	0.045	0.083	0.106	0.057
	p80	hard	0				0.21	0.795	0.949	0.915	0.657		0.009	0.133	0.306	0.244	0.142
		soft	0.001				0.096	0.083	0.044	0.067	0.08		0.028	0.219	0.378	0.359	0.201
	p99.5	hard	0				0.028	0.35	0.876	0.828	0.66		0.001	0.021	0.139	0.118	0.078
		soft	0.0015				0.139	0.356	0.123	0.171	0.322		0.04	0.25	0.731	0.725	0.549
	p100	hard	0				0.027	0.353	0.899	0.88	0.707		0.001	0.029	0.177	0.143	0.099
		soft	0.003				0.117	0.306	0.1	0.12	0.273		0.034	0.228	0.692	0.719	0.552
	p100+	hard	0				0.049	0.466	0.936	0.929	0.845		0.006	0.05	0.261	0.248	0.172
		soft	0.0025				0.118	0.244	0.063	0.071	0.146		0.031	0.206	0.594	0.594	0.479
	pmix	hard	0				0.315	0.828	0.919	0.887	0.795		0.016	0.149	0.25	0.206	0.162
		soft	0.002				0.129	0.099	0.081	0.112	0.18		0.042	0.268	0.573	0.578	0.388

## Sheet: evolBoosting (2p)
			m0G													m20G d1													m20G d2													m20L d1
Stat			neutral	f s 20	f s 40	f s 60	f s 80	f s 99.5	f s 100	t r 1k	t r 2k	t r 3k	t r 4k	t r 5k		neutral	f s 20	f s 40	f s 60	f s 80	f s 99.5	f s 100	t r 1k	t r 2k	t r 3k	t r 4k	t r 5k		neutral	f s 20	f s 40	f s 60	f s 80	f s 99.5	f s 100	t r 1k	t r 2k	t r 3k	t r 4k	t r 5k		neutral	f s 20	f s 40	f s 60	f s 80	f s 99.5	f s 100	t r 1k
0.05	p60	hard	0	0.0014	0.332	0.9676	1	1	1	0.9736	0.6374	0.1892	0.0182	0.0012		0.0002	0.0068	0.411	0.9662	0.9998	0.9988	0.9982	0.899	0.478	0.131	0.033	0.01		0	0.0018	0.3458	0.9462	1	0.9988	0.9992	0.9072	0.4824	0.117	0.035	0.0114		0.0002	0.0046	0.4236	0.9672	1	0.957	0.5632	0.6106
		soft	0.0312	0.2126	0.5762	0.032	0	0	0	0.0258	0.3114	0.6666	0.6778	0.4938		0.0114	0.074	0.344	0.0298	0.0002	0	0	0.0532	0.2512	0.2022	0.1228	0.053		0.0086	0.059	0.3614	0.0484	0	0	0	0.0536	0.2154	0.2162	0.1274	0.0406		0.0114	0.081	0.3446	0.0288	0	0.0372	0.1706	0.221
	p80	hard	0	0	0.0224	0.5894	0.9934	0.9986	0.9986	0.882	0.4056	0.0744	0.0246	0.0026		0	0	0.0492	0.6606	0.9838	0.9958	0.993	0.802	0.2756	0.048	0.0058	0.0012		0	0	0.0296	0.5952	0.9814	0.9982	0.9896	0.7888	0.275	0.044	0.005	0.0034		0	0	0.0482	0.649	0.9824	0.8228	0.289	0.286
		soft	0.0488	0.1408	0.7488	0.4074	0.0066	0.0012	0.0014	0.1128	0.5482	0.7746	0.6438	0.4436		0.018	0.0794	0.63	0.3312	0.0162	0.0034	0.0052	0.1778	0.5682	0.5538	0.3408	0.1986		0.014	0.0668	0.5976	0.3966	0.0186	0.0008	0.008	0.1938	0.56	0.545	0.3386	0.1656		0.018	0.0828	0.636	0.3436	0.0176	0.177	0.6312	0.68
	p99.5	hard	0	0	0.0014	0.1674	0.8996	0.999	0.9968	0.943	0.7596	0.5106	0.242	0.0582		0	0	0.006	0.2748	0.8994	0.9982	0.9938	0.9014	0.704	0.4856	0.2396	0.0918		0	0	0.0028	0.2176	0.8902	0.9974	0.989	0.8972	0.696	0.4908	0.2604	0.076		0	0	0.0036	0.2548	0.9048	0.8698	0.5938	0.6424
		soft	0.0386	0.0918	0.4682	0.7828	0.1004	0.001	0.0032	0.057	0.2404	0.4878	0.751	0.868		0.0252	0.0722	0.4536	0.6766	0.1006	0.0018	0.0062	0.0986	0.296	0.512	0.717	0.7896		0.0308	0.068	0.412	0.7184	0.1096	0.0026	0.011	0.1028	0.304	0.5064	0.7002	0.7734		0.0252	0.0698	0.455	0.6888	0.0952	0.1302	0.4038	0.3544
	p100	hard	0	0	0.003	0.3032	0.9564	1	0.9998	0.9606	0.7844	0.5772	0.3758	0.2718		0	0	0.0116	0.4096	0.9544	0.9996	0.9978	0.9362	0.7592	0.535	0.4032	0.3338		0	0	0.0052	0.343	0.946	0.9994	0.9956	0.9286	0.7452	0.533	0.4134	0.3318		0	0	0.009	0.3898	0.9462	0.904	0.649	0.673
		soft	0.0376	0.0928	0.4584	0.6384	0.0436	0	0.0002	0.0394	0.2156	0.4214	0.6158	0.673		0.0232	0.0744	0.4448	0.537	0.0456	0.0004	0.0022	0.0638	0.2408	0.4638	0.5646	0.585		0.0288	0.0694	0.412	0.5878	0.0538	0.0006	0.0044	0.0714	0.2548	0.4654	0.5596	0.5578		0.0232	0.071	0.456	0.5492	0.0536	0.096	0.349	0.3236
	p100+	hard	0	0	0.0226	0.5298	0.9866	1	1	0.9812	0.9368	0.8848	0.8072	0.6818		0	0.0002	0.0792	0.653	0.9774	1	1	0.984	0.9362	0.8586	0.766	0.7056		0	0	0.0492	0.6026	0.9818	1	0.9992	0.9822	0.9344	0.8622	0.7738	0.7112		0	0.0006	0.0688	0.6516	0.9842	0.9628	0.8718	0.9026
		soft	0.0196	0.0776	0.4286	0.4122	0.0132	0	0	0.0188	0.0632	0.1152	0.1926	0.3028		0.0248	0.0802	0.3928	0.3	0.0226	0	0	0.016	0.0638	0.1412	0.2226	0.261		0.0268	0.0738	0.3878	0.3376	0.018	0	0.0008	0.0178	0.0656	0.1374	0.2168	0.2408		0.0248	0.0776	0.4134	0.2928	0.0158	0.0372	0.1278	0.0972
	pmix	hard	0	0	0.0778	0.7422	0.997	0.9946	0.9912	0.9656	0.8824	0.8112	0.7416	0.6456		0	0.0014	0.1534	0.7828	0.9866	0.989	0.981	0.934	0.8414	0.7586	0.6888	0.6306		0	0	0.1082	0.7416	0.9904	0.994	0.9862	0.9276	0.8468	0.7594	0.6988	0.616		0	0.0008	0.1434	0.7818	0.9862	0.9144	0.8022	0.826
		soft	0.0242	0.117	0.6282	0.2502	0.003	0.0054	0.0088	0.0344	0.1176	0.1888	0.2548	0.3286		0.014	0.0726	0.4886	0.2074	0.0134	0.011	0.019	0.066	0.1584	0.2376	0.2738	0.2828		0.0126	0.0648	0.4764	0.2462	0.0096	0.006	0.0138	0.0724	0.1526	0.2354	0.2618	0.2658		0.014	0.0768	0.511	0.2072	0.0138	0.0856	0.1896	0.1724
0.01	p60	hard	0	0.0014	0.332	0.9676	1	0.9998	1	0.9698	0.6136	0.169	0.016	0.0002		0.0002	0.0054	0.4022	0.9656	0.9998	0.9962	0.9924	0.8242	0.226	0.0448	0.0088	0.0014		0	0.0018	0.34	0.9438	1	0.998	0.9954	0.8314	0.2588	0.0388	0.0064	0.0036		0.0002	0.004	0.4152	0.9648	1	0.9146	0.3638	0.3812
		soft	0.0034	0.073	0.4532	0.0298	0	0	0	0.0254	0.2736	0.416	0.2842	0.1346		0.0024	0.0104	0.1324	0.0176	0.0002	0	0	0.0214	0.0354	0.016	0.0026	0.0004		0.0006	0.0082	0.132	0.0268	0	0	0	0.0292	0.028	0.0094	0.0038	0.0004		0.0024	0.0168	0.134	0.0174	0	0.0226	0.0226	0.0348
	p80	hard	0	0	0.0224	0.5894	0.9934	0.9984	0.9978	0.878	0.3718	0.0462	0.004	0		0	0	0.0492	0.6606	0.9838	0.993	0.9886	0.7542	0.208	0.0328	0.0034	0.0002		0	0	0.0296	0.5952	0.9814	0.9978	0.9894	0.7438	0.2188	0.0274	0.0026	0.0014		0	0	0.0482	0.649	0.9824	0.8208	0.2752	0.2774
		soft	0.007	0.0414	0.581	0.3996	0.0066	0.0012	0.0014	0.1126	0.5144	0.6352	0.377	0.1736		0.0076	0.0146	0.3784	0.3086	0.0162	0.0034	0.0052	0.1616	0.3854	0.2148	0.1038	0.0316		0.0024	0.0128	0.3472	0.3586	0.0186	0.0008	0.008	0.1796	0.3506	0.1906	0.1022	0.0286		0.0076	0.0198	0.3974	0.3184	0.0176	0.1754	0.443	0.5306
	p99.5	hard	0	0	0.0014	0.1674	0.8996	0.999	0.9968	0.943	0.7596	0.5094	0.2344	0.0556		0	0	0.006	0.2748	0.8994	0.9982	0.9938	0.9014	0.7032	0.4684	0.2094	0.0698		0	0	0.0028	0.2176	0.89	0.9974	0.989	0.8972	0.6958	0.4724	0.2272	0.0604		0	0	0.0036	0.2548	0.9048	0.8698	0.5902	0.642
		soft	0.005	0.0176	0.28	0.701	0.1	0.001	0.0032	0.057	0.2394	0.4724	0.6714	0.6602		0.0104	0.013	0.2248	0.5694	0.0996	0.0018	0.0062	0.0986	0.293	0.461	0.4978	0.4332		0.0042	0.0178	0.1998	0.5902	0.108	0.0026	0.011	0.1028	0.2986	0.4438	0.4702	0.3984		0.0104	0.02	0.2346	0.5818	0.0936	0.1302	0.3758	0.3426
	p100	hard	0	0	0.003	0.3032	0.9564	1	0.9998	0.9606	0.7844	0.577	0.3744	0.2586		0	0	0.0112	0.4082	0.9544	0.9996	0.9978	0.9362	0.7588	0.5266	0.376	0.281		0	0	0.005	0.3416	0.9454	0.9994	0.9956	0.9286	0.7452	0.5268	0.3864	0.2636		0	0	0.009	0.3882	0.9462	0.904	0.6454	0.6724
		soft	0.006	0.0196	0.2696	0.5466	0.0434	0	0.0002	0.0394	0.214	0.4058	0.5532	0.4992		0.009	0.0128	0.2184	0.426	0.0446	0.0004	0.0022	0.0638	0.2384	0.4224	0.4082	0.3392		0.0042	0.018	0.1962	0.4544	0.0514	0.0006	0.0044	0.0714	0.2508	0.4142	0.3992	0.3044		0.009	0.0194	0.2306	0.4348	0.0514	0.096	0.3278	0.312
	p100+	hard	0	0	0.0226	0.5296	0.9866	1	1	0.9812	0.9368	0.8848	0.802	0.6558		0	0	0.0732	0.6428	0.9772	1	1	0.984	0.9362	0.8572	0.7404	0.631		0	0	0.0436	0.5906	0.9814	1	0.9992	0.9822	0.9344	0.8588	0.7408	0.607		0	0.0006	0.0666	0.6414	0.983	0.9628	0.8718	0.899
		soft	0	0.0144	0.2382	0.3248	0.013	0	0	0.0188	0.0632	0.112	0.1742	0.2094		0.0104	0.0176	0.1804	0.2154	0.022	0	0	0.016	0.0636	0.1312	0.161	0.1594		0.0042	0.022	0.1778	0.235	0.0174	0	0.0008	0.0178	0.065	0.13	0.1606	0.1346		0.0104	0.0218	0.1988	0.2066	0.0148	0.0372	0.1182	0.0932
	pmix	hard	0	0	0.0776	0.7422	0.997	0.9946	0.9912	0.9656	0.8824	0.8094	0.7312	0.6038		0	0.0006	0.1436	0.7812	0.9866	0.989	0.981	0.934	0.8378	0.7182	0.5348	0.3636		0	0	0.0998	0.7378	0.9904	0.994	0.9862	0.9276	0.8434	0.71	0.549	0.3314		0	0.0004	0.1378	0.7782	0.9862	0.9144	0.7868	0.8152
		soft	0.002	0.0314	0.4486	0.2398	0.003	0.0054	0.0088	0.0344	0.1166	0.1822	0.2234	0.2258		0.0064	0.013	0.2452	0.1784	0.0134	0.011	0.019	0.066	0.1526	0.1734	0.138	0.0918		0.0018	0.012	0.239	0.203	0.0096	0.006	0.0138	0.0724	0.1382	0.1776	0.1402	0.1008		0.0064	0.0174	0.2734	0.1794	0.0138	0.085	0.157	0.1584
0.001	p60	hard	0	0.0014	0.3318	0.9676	1	0.9996	0.9992	0.9472	0.4766	0.0858	0.0034	0		0.0002	0.0008	0.2228	0.8942	0.9996	0.984	0.967	0.3474	0.0256	0.0014	0	0		0	0	0.1738	0.8518	0.9976	0.9838	0.9746	0.3332	0.0236	0.0002	0	0		0.0002	0.0006	0.2242	0.8866	0.9994	0.5714	0.0718	0.0414
		soft	0	0.011	0.2348	0.0212	0	0	0	0.0232	0.0834	0.061	0.0288	0.0046		0	0	0.0008	0.0002	0	0	0	0.0002	0	0.0002	0	0		0	0	0.0008	0.001	0	0	0	0.0004	0	0	0	0		0	0	0.0012	0.0004	0	0.0002	0	0
	p80	hard	0	0	0.0224	0.5894	0.9934	0.9978	0.9968	0.8376	0.3238	0.0324	0.0028	0		0	0	0.0464	0.6578	0.9838	0.9812	0.9632	0.5954	0.0846	0.0124	0.003	0.0002		0	0	0.0288	0.592	0.9814	0.9864	0.9752	0.6024	0.0988	0.0088	0.0014	0.001		0	0	0.0468	0.6442	0.9824	0.775	0.1766	0.1624
		soft	0	0.003	0.309	0.3652	0.0066	0.0012	0.0014	0.1088	0.3326	0.2122	0.0658	0.012		0.0004	0.0002	0.1006	0.1854	0.0154	0.0034	0.0052	0.0852	0.043	0.0134	0.0038	0.0006		0	0.0002	0.0816	0.1934	0.0162	0.0008	0.008	0.0976	0.0422	0.016	0.0044	0.0014		0.0004	0.0002	0.1062	0.1836	0.0166	0.1072	0.0952	0.126
	p99.5	hard	0	0	0.0014	0.1674	0.8996	0.999	0.9968	0.943	0.7566	0.4648	0.151	0.0298		0	0	0.005	0.2684	0.899	0.9982	0.9938	0.9004	0.6376	0.3028	0.0854	0.0338		0	0	0.0026	0.2134	0.889	0.9974	0.989	0.8972	0.633	0.2778	0.0998	0.022		0	0	0.0028	0.251	0.904	0.8692	0.5334	0.6016
		soft	0	0.0008	0.0938	0.5184	0.0978	0.001	0.0032	0.057	0.2162	0.337	0.306	0.231		0.0014	0.001	0.0568	0.3442	0.0912	0.0018	0.0062	0.096	0.2204	0.1664	0.1126	0.0536		0	0.0006	0.0458	0.3398	0.0916	0.0026	0.011	0.1006	0.2042	0.1684	0.0996	0.0514		0.0014	0.0008	0.0624	0.3524	0.0816	0.1262	0.2398	0.2494
	p100	hard	0	0	0.003	0.3006	0.9558	1	0.9998	0.9606	0.7832	0.549	0.2894	0.1718		0	0	0.0092	0.3746	0.9512	0.9996	0.9978	0.9358	0.703	0.379	0.154	0.0854		0	0	0.0036	0.3138	0.9376	0.9994	0.9956	0.9286	0.6904	0.3576	0.1454	0.0732		0	0	0.0076	0.3618	0.938	0.9034	0.5624	0.6282
		soft	0	0.0012	0.0952	0.3654	0.0394	0	0.0002	0.0394	0.1924	0.2948	0.2764	0.21		0.0012	0.001	0.0442	0.2046	0.036	0.0004	0.0022	0.061	0.1736	0.156	0.0996	0.037		0	0.0008	0.0406	0.206	0.0362	0.0006	0.0044	0.0698	0.1712	0.1538	0.0948	0.0384		0.0012	0.0008	0.0502	0.2148	0.0408	0.0914	0.1974	0.216
	p100+	hard	0	0	0.0196	0.5014	0.9852	1	1	0.9812	0.935	0.8482	0.638	0.402		0	0	0.0386	0.5498	0.9734	1	1	0.984	0.9186	0.6876	0.3738	0.1852		0	0	0.0262	0.498	0.9716	1	0.9992	0.9822	0.9188	0.69	0.3776	0.1736		0	0.0002	0.0416	0.5502	0.975	0.9628	0.8298	0.8772
		soft	0	0.0008	0.0606	0.1524	0.0104	0	0	0.0188	0.053	0.0702	0.0654	0.051		0.0022	0.001	0.033	0.0808	0.0176	0	0	0.0158	0.0484	0.0472	0.0328	0.0138		0	0.0014	0.0328	0.0802	0.0104	0	0.0008	0.0176	0.0404	0.0438	0.0264	0.0148		0.0022	0.0016	0.0354	0.0766	0.0108	0.0358	0.0708	0.0642
	pmix	hard	0	0	0.0738	0.7402	0.997	0.9946	0.9912	0.9656	0.8768	0.7416	0.4992	0.2934		0	0	0.0924	0.7388	0.986	0.989	0.981	0.924	0.589	0.2448	0.0648	0.028		0	0	0.0606	0.6894	0.989	0.994	0.9862	0.9222	0.59	0.2108	0.0732	0.0244		0	0.0002	0.0942	0.7304	0.9842	0.906	0.5238	0.5898
		soft	0	0.0026	0.2066	0.188	0.0028	0.0054	0.0088	0.0344	0.0994	0.1196	0.0918	0.0596		0.0004	0.0006	0.0442	0.0884	0.0122	0.011	0.019	0.0588	0.0624	0.0124	0.0066	0.0014		0	0.0002	0.0422	0.0854	0.0084	0.006	0.0138	0.0604	0.0534	0.0184	0.0034	0.0004		0.0004	0	0.048	0.089	0.0134	0.0702	0.046	0.0626
600k
0.05	p60	hard	0.0056	0.04	0.4598	0.948	0.9998	1	1	0.9958	0.9486	0.8202	0.5166	0.2122		0.011	0.076	0.5532	0.947	1	1	1	0.9964	0.9484	0.6484	0.377	0.2166		0.0046	0.053	0.4722	0.925	0.999	1	1	0.9966	0.9334	0.6236	0.366	0.1946		0.011	0.0784	0.5496	0.937	0.9982	0.9852	0.8768	0.9312
		soft	0.025	0.1022	0.2518	0.0378	0.0002	0	0	0.0042	0.0498	0.1522	0.3028	0.3292		0.0258	0.0912	0.1092	0.0238	0	0	0	0.0034	0.0158	0.1174	0.0974	0.0752		0.026	0.0746	0.1148	0.0386	0.0004	0	0	0.0032	0.026	0.1112	0.0932	0.0612		0.0258	0.078	0.1042	0.0314	0.0014	0.0116	0.0588	0.044
	p80	hard	0	0.0024	0.0864	0.6392	0.9854	1	0.9996	0.982	0.9288	0.7774	0.4858	0.232		0.0002	0.0036	0.1624	0.7078	0.9818	0.9996	0.9998	0.982	0.8968	0.6588	0.3652	0.219		0	0.0012	0.0906	0.6538	0.973	0.9994	0.998	0.9772	0.9	0.6266	0.3628	0.195		0.0002	0.0022	0.1476	0.6798	0.9662	0.9536	0.7986	0.8708
		soft	0.0226	0.0586	0.3266	0.2948	0.0144	0	0.0004	0.018	0.0646	0.1438	0.2282	0.2292		0.055	0.1268	0.3508	0.2254	0.0182	0.0004	0.0002	0.0176	0.054	0.1574	0.191	0.1534		0.0492	0.1134	0.3644	0.2704	0.0266	0.0006	0.002	0.0226	0.0482	0.1694	0.203	0.1406		0.055	0.1252	0.3586	0.2494	0.0326	0.0444	0.1588	0.114
	p99.5	hard	0	0	0.0036	0.1396	0.788	0.9986	0.998	0.968	0.8856	0.7438	0.487	0.2184		0	0	0.007	0.2186	0.8338	0.9974	0.9942	0.9578	0.8498	0.657	0.4634	0.2314		0	0	0.0026	0.1518	0.8128	0.9966	0.9934	0.9606	0.8566	0.6644	0.4824	0.2252		0	0	0.005	0.1946	0.8234	0.9178	0.7184	0.763
		soft	0.0306	0.0516	0.2062	0.4804	0.199	0.0014	0.002	0.032	0.1144	0.256	0.5088	0.7194		0.0432	0.0894	0.2774	0.5008	0.1532	0.0026	0.0058	0.0422	0.1502	0.3422	0.5264	0.7232		0.051	0.0874	0.274	0.5458	0.168	0.0034	0.0066	0.0394	0.1434	0.335	0.507	0.709		0.0432	0.0918	0.285	0.5176	0.1638	0.0822	0.2816	0.236
	p100	hard	0	0	0.0032	0.1324	0.7782	0.9998	0.9996	0.9736	0.909	0.7828	0.5712	0.3402		0	0	0.0078	0.2224	0.83	0.9988	0.999	0.983	0.9054	0.715	0.544	0.3988		0	0	0.0036	0.16	0.8192	0.999	0.9964	0.9818	0.9034	0.7304	0.559	0.3808		0	0	0.007	0.201	0.831	0.9262	0.7694	0.7932
		soft	0.0326	0.0456	0.1958	0.4226	0.1926	0.0002	0.0004	0.0264	0.091	0.217	0.4222	0.5982		0.0408	0.0858	0.2594	0.4508	0.1444	0.0012	0.001	0.017	0.0946	0.2842	0.447	0.5642		0.0476	0.0832	0.253	0.4936	0.151	0.001	0.0036	0.0182	0.0966	0.269	0.4334	0.5646		0.0408	0.0848	0.2614	0.4696	0.148	0.0738	0.2306	0.2062
	p100+	hard	0	0	0.009	0.1766	0.8038	0.9998	0.9998	0.9856	0.9556	0.9354	0.905	0.784		0.0002	0.0002	0.0178	0.2562	0.8592	0.9988	0.9996	0.9924	0.9776	0.9268	0.8558	0.783		0	0	0.0128	0.2024	0.8484	1	0.9998	0.9922	0.9756	0.9232	0.8488	0.8032		0.0002	0.0002	0.018	0.2436	0.86	0.9588	0.869	0.8958
		soft	0.0106	0.0362	0.172	0.3924	0.171	0.0002	0.0002	0.0144	0.0444	0.0646	0.0948	0.1992		0.0392	0.082	0.2498	0.443	0.1238	0.0012	0.0004	0.0076	0.0224	0.0732	0.1408	0.2004		0.0468	0.0832	0.2536	0.4802	0.1304	0	0.0002	0.0078	0.0244	0.0768	0.1494	0.175		0.0392	0.0836	0.2578	0.454	0.122	0.0412	0.131	0.104
	pmix	hard	0	0.0086	0.2124	0.7858	0.9904	0.9992	0.998	0.9742	0.935	0.8866	0.824	0.6674		0.0008	0.0202	0.3078	0.814	0.9878	0.9988	0.9968	0.9744	0.9414	0.8386	0.7502	0.638		0	0.0082	0.2098	0.7572	0.9808	0.9958	0.9952	0.9776	0.9356	0.8592	0.7536	0.6278		0.0008	0.015	0.2944	0.7882	0.973	0.9376	0.8426	0.8728
		soft	0.0278	0.0752	0.2882	0.157	0.0092	0.0008	0.002	0.0258	0.065	0.1134	0.1722	0.2742		0.0442	0.1098	0.2616	0.1292	0.0122	0.0012	0.0032	0.0256	0.0586	0.1598	0.2162	0.2554		0.0418	0.0996	0.2838	0.1784	0.0186	0.0042	0.0048	0.0224	0.0644	0.1378	0.215	0.238		0.0442	0.117	0.2538	0.153	0.027	0.0624	0.1516	0.1252
0.01	p60	hard	0	0.0284	0.4216	0.936	0.9994	1	1	0.9958	0.9354	0.6856	0.3648	0.1442		0.0078	0.0504	0.4626	0.9088	1	1	1	0.9834	0.8052	0.4016	0.2216	0.0926		0.0018	0.0322	0.3644	0.8744	0.9978	1	1	0.9896	0.7818	0.372	0.2046	0.0942		0.0078	0.0468	0.4432	0.8922	0.997	0.9808	0.7982	0.8668
		soft	0.001	0.0224	0.0832	0.0158	0	0	0	0.0042	0.0244	0.074	0.0818	0.0664		0.0068	0.0128	0.0248	0.0064	0	0	0	0.0014	0.0034	0.0242	0.011	0.0064		0.002	0.0116	0.0184	0.01	0.0004	0	0	0.0012	0.0052	0.0262	0.011	0.0084		0.0068	0.0126	0.0236	0.0122	0.001	0.006	0.0216	0.0202
	p80	hard	0	0.0018	0.076	0.6188	0.985	1	0.9996	0.9802	0.8522	0.5766	0.2804	0.1222		0.0002	0.0026	0.1302	0.6622	0.9816	0.9996	0.9998	0.952	0.712	0.373	0.1928	0.072		0	0.001	0.0712	0.5992	0.9714	0.9994	0.998	0.9496	0.6976	0.3346	0.1802	0.0786		0.0002	0.0016	0.116	0.6344	0.9658	0.9518	0.723	0.8048
		soft	0.001	0.015	0.1388	0.1946	0.0134	0	0.0004	0.018	0.0478	0.1012	0.0982	0.0568		0.0166	0.0354	0.1438	0.1234	0.0172	0.0004	0.0002	0.0126	0.0368	0.056	0.0482	0.034		0.0072	0.0364	0.144	0.1422	0.024	0.0006	0.002	0.0136	0.023	0.0646	0.0582	0.025		0.0166	0.0364	0.1404	0.142	0.0272	0.037	0.1132	0.088
	p99.5	hard	0	0	0.0036	0.1258	0.7738	0.9986	0.998	0.968	0.8856	0.7372	0.4636	0.2004		0	0	0.006	0.1872	0.8136	0.9974	0.9942	0.9578	0.8496	0.6512	0.4386	0.2032		0	0	0.002	0.1272	0.7886	0.9966	0.9934	0.9606	0.8566	0.658	0.455	0.1902		0	0	0.0038	0.174	0.8032	0.9178	0.7182	0.7614
		soft	0.001	0.0066	0.068	0.2676	0.1598	0.0014	0.002	0.032	0.1144	0.2484	0.4516	0.5328		0.0162	0.027	0.1234	0.2954	0.1318	0.0026	0.0058	0.0422	0.1498	0.3304	0.4352	0.5308		0.0114	0.0342	0.1132	0.332	0.142	0.0034	0.0066	0.0394	0.143	0.3236	0.4166	0.4844		0.0162	0.0292	0.1246	0.3188	0.1412	0.0818	0.269	0.2292
	p100	hard	0	0	0.003	0.1216	0.7504	0.9998	0.9996	0.9736	0.9088	0.7792	0.5494	0.3132		0	0	0.0062	0.1838	0.8024	0.9988	0.999	0.983	0.9054	0.7118	0.5218	0.3592		0	0	0.0026	0.1324	0.7822	0.999	0.9964	0.9818	0.9034	0.7252	0.535	0.328		0	0	0.0062	0.1758	0.7982	0.9262	0.7686	0.7914
		soft	0.004	0.0054	0.0616	0.2324	0.1458	0.0002	0.0004	0.0264	0.0904	0.2092	0.3746	0.4404		0.0146	0.0212	0.1072	0.2472	0.1192	0.0012	0.001	0.017	0.0942	0.275	0.375	0.4168		0.0094	0.0298	0.0952	0.2776	0.1182	0.001	0.0036	0.0182	0.0956	0.2616	0.362	0.3926		0.0146	0.0232	0.102	0.2692	0.1226	0.0738	0.222	0.2014
	p100+	hard	0	0	0.0076	0.1604	0.7784	0.9998	0.9998	0.9856	0.9556	0.935	0.887	0.723		0.0002	0.0002	0.015	0.221	0.838	0.9988	0.9996	0.9924	0.9776	0.9256	0.8428	0.7434		0	0	0.0106	0.1728	0.8226	1	0.9998	0.9922	0.9756	0.9214	0.8314	0.7472		0.0002	0.0002	0.0168	0.2186	0.8372	0.9588	0.869	0.8938
		soft	0	0.004	0.0444	0.1866	0.1242	0.0002	0.0002	0.0144	0.0444	0.0642	0.0876	0.1346		0.014	0.02	0.0998	0.2428	0.1026	0.0012	0.0004	0.0076	0.0222	0.0708	0.1092	0.1416		0.0076	0.0292	0.0894	0.2654	0.1012	0	0.0002	0.0078	0.024	0.0752	0.1236	0.1096		0.014	0.0246	0.096	0.2548	0.1002	0.041	0.1278	0.101
	pmix	hard	0	0.0058	0.1736	0.755	0.9904	0.9992	0.998	0.9742	0.935	0.88	0.753	0.4984		0.0008	0.0138	0.2474	0.7716	0.987	0.9988	0.9968	0.9744	0.9388	0.7906	0.5808	0.367		0	0.0044	0.1532	0.7088	0.9782	0.9958	0.9952	0.9774	0.9328	0.7996	0.5668	0.3304		0.0008	0.0092	0.2324	0.7416	0.9724	0.9376	0.832	0.8702
		soft	0.002	0.0174	0.1224	0.0976	0.0084	0.0008	0.002	0.0258	0.065	0.1064	0.1396	0.1718		0.0168	0.0304	0.1082	0.0816	0.0116	0.0012	0.0032	0.0256	0.0562	0.132	0.1098	0.0882		0.006	0.0342	0.1246	0.0984	0.0172	0.0042	0.0048	0.0224	0.058	0.1094	0.1126	0.0868		0.0168	0.0354	0.1022	0.0856	0.0254	0.0596	0.1304	0.1152
0.001	p60	hard	0	0.0084	0.2542	0.8414	0.9978	1	1	0.9822	0.7652	0.3904	0.1552	0.0424		0.0026	0.0144	0.2802	0.7916	0.9952	1	1	0.9172	0.4628	0.176	0.087	0.0252		0	0.007	0.1854	0.7156	0.9848	1	1	0.8998	0.4414	0.162	0.0828	0.0284		0.0026	0.0082	0.2542	0.7512	0.9882	0.9504	0.5408	0.6132
		soft	0	0.0018	0.003	0.0008	0	0	0	0.0006	0.0046	0.0116	0.0042	0.0064		0	0.0006	0.0006	0.0004	0	0	0	0	0.0002	0.0012	0	0		0	0.0002	0.0004	0.001	0	0	0	0	0.0016	0.0008	0.0002	0		0	0.0008	0.0014	0.0008	0	0.0018	0.0014	0.0024
	p80	hard	0	0.0004	0.0206	0.4332	0.9722	1	0.9996	0.8976	0.5574	0.2232	0.0772	0.0252		0.0002	0.001	0.0732	0.5262	0.9714	0.9996	0.9942	0.844	0.446	0.1852	0.0914	0.0246		0	0.0004	0.0364	0.459	0.9544	0.999	0.9956	0.8428	0.4318	0.1574	0.0814	0.0316		0.0002	0.0006	0.0652	0.5038	0.9542	0.9312	0.5598	0.634
		soft	0	0.0004	0.012	0.0272	0.008	0	0.0004	0.0098	0.0146	0.0114	0.0068	0.001		0.0048	0.0054	0.0432	0.0432	0.0124	0.0004	0.0002	0.008	0.011	0.009	0.0028	0.0068		0.0002	0.006	0.0442	0.0496	0.0154	0.0006	0.002	0.0058	0.0074	0.0126	0.0078	0.004		0.0048	0.0048	0.0338	0.048	0.0172	0.0238	0.047	0.0426
	p99.5	hard	0	0	0.0026	0.0784	0.6804	0.9986	0.998	0.968	0.8722	0.6332	0.2898	0.1048		0	0	0.0024	0.1338	0.7568	0.9974	0.9942	0.9578	0.8418	0.573	0.3064	0.121		0	0	0.0014	0.0922	0.7244	0.9966	0.9934	0.9604	0.8484	0.5764	0.314	0.117		0	0	0.0026	0.1338	0.7514	0.9178	0.7014	0.7532
		soft	0	0.0002	0.0074	0.0796	0.0844	0.0014	0.002	0.032	0.1038	0.184	0.2162	0.1704		0.007	0.0038	0.0424	0.1462	0.0964	0.0026	0.0058	0.0422	0.1418	0.252	0.2266	0.1998		0.0012	0.0078	0.0392	0.1698	0.1014	0.0034	0.0066	0.0394	0.13	0.2372	0.2122	0.177		0.007	0.0054	0.04	0.15	0.0992	0.0782	0.2302	0.2056
	p100	hard	0	0	0.0022	0.0782	0.6358	0.9998	0.9996	0.9736	0.8994	0.699	0.3912	0.1872		0	0	0.0034	0.1318	0.7228	0.9988	0.999	0.983	0.899	0.6502	0.3904	0.2236		0	0	0.0026	0.0948	0.7024	0.999	0.9964	0.9816	0.8962	0.6652	0.3986	0.1952		0	0	0.0042	0.1308	0.7326	0.9258	0.7554	0.7816
		soft	0	0.0004	0.006	0.0662	0.0684	0.0002	0.0004	0.0264	0.0828	0.1504	0.185	0.1678		0.0052	0.0028	0.032	0.1174	0.0788	0.0012	0.001	0.017	0.0882	0.2254	0.218	0.1782		0.0012	0.0074	0.0314	0.1318	0.0772	0.001	0.0036	0.0182	0.0858	0.1998	0.2082	0.1766		0.0052	0.0048	0.0294	0.1142	0.081	0.0728	0.1902	0.1816
	p100+	hard	0	0	0.0048	0.1112	0.697	0.9998	0.9998	0.9856	0.9532	0.8984	0.7398	0.4964		0.0002	0.0002	0.0074	0.1644	0.7776	0.9988	0.9996	0.9924	0.9762	0.9012	0.7232	0.5304		0	0	0.0072	0.1266	0.7568	1	0.9998	0.9922	0.9744	0.894	0.708	0.4948		0.0002	0	0.0118	0.1702	0.7858	0.9588	0.8646	0.8886
		soft	0	0.0004	0.0064	0.0558	0.0656	0.0002	0.0002	0.0144	0.0426	0.0482	0.0472	0.053		0.0064	0.0024	0.0312	0.113	0.0684	0.0012	0.0004	0.0076	0.021	0.0572	0.05	0.0608		0.0008	0.007	0.0288	0.1262	0.0652	0	0.0002	0.0078	0.0208	0.0584	0.0634	0.0418		0.0064	0.0046	0.0286	0.1072	0.0654	0.0396	0.109	0.0866
	pmix	hard	0	0.0022	0.095	0.6292	0.9868	0.9992	0.998	0.9742	0.92	0.7132	0.3612	0.1498		0.0008	0.006	0.151	0.6578	0.9814	0.9988	0.9968	0.972	0.8482	0.4966	0.2268	0.0842		0	0.002	0.0854	0.5768	0.9644	0.9958	0.9952	0.9742	0.8474	0.4802	0.2168	0.0796		0.0008	0.0028	0.1384	0.6118	0.9626	0.9372	0.7458	0.82
		soft	0	0.0022	0.0268	0.036	0.0054	0.0008	0.002	0.0258	0.0488	0.0708	0.0556	0.0332		0.0044	0.0032	0.0328	0.028	0.0094	0.0012	0.0032	0.0242	0.0378	0.0316	0.012	0.0082		0.0004	0.0058	0.0324	0.0394	0.0118	0.0042	0.0048	0.0208	0.029	0.0216	0.0174	0.0074		0.0044	0.0048	0.0244	0.0316	0.0182	0.0498	0.0828	0.0858
[truncated: 108 more columns]

## Sheet: evolBoosting (1p)
			m20G d1													m20G d2													m20L d1													m20L d2
Stat			neutral	f s 20	f s 40	f s 60	f s 80	f s 99.5	f s 100	t r 1k	t r 2k	t r 3k	t r 4k	t r 5k		neutral	f s 20	f s 40	f s 60	f s 80	f s 99.5	f s 100	t r 1k	t r 2k	t r 3k	t r 4k	t r 5k		neutral	f s 20	f s 40	f s 60	f s 80	f s 99.5	f s 100	t r 1k	t r 2k	t r 3k	t r 4k	t r 5k		neutral	f s 20	f s 40	f s 60	f s 80	f s 99.5	f s 100	t r 1k
0.05	p60	hard	0.0002	0.0068	0.411	0.9662	0.9998	1	1	0.9364	0.54	0.165	0.0438	0.0114		0	0.0018	0.3458	0.9464	1	1	1	0.9424	0.5412	0.151	0.0476	0.016		0.0002	0.0046	0.4236	0.9672	1	0.9626	0.6102	0.6434	0.2454	0.0612	0.0026	0.0056		0	0.0042	0.1628	0.7102	0.9624	0.6932	0.587	0.2958
		soft	0.0832	0.353	0.5352	0.0336	0.0002	0	0	0.0608	0.4032	0.7124	0.6862	0.5772		0.0972	0.3274	0.5904	0.0536	0	0	0	0.0566	0.397	0.7318	0.6968	0.5252		0.0832	0.376	0.53	0.0324	0	0.0372	0.3638	0.351	0.7012	0.7648	0.6908	0.5046		0.0972	0.3462	0.6966	0.285	0.0376	0.2956	0.383	0.625
	p80	hard	0	0	0.0492	0.6606	0.9838	0.9966	0.9946	0.8108	0.3384	0.0928	0.0262	0.0096		0	0	0.0296	0.5952	0.9814	0.9992	0.992	0.7922	0.3444	0.0922	0.0226	0.0096		0	0	0.0482	0.649	0.9824	0.823	0.2944	0.2906	0.0534	0.0174	0.0076	0.0046		0	0	0.0088	0.1728	0.6212	0.411	0.2768	0.0944
		soft	0.0758	0.2712	0.8216	0.3376	0.0162	0.0034	0.0052	0.1786	0.6148	0.756	0.675	0.5678		0.0834	0.231	0.818	0.4042	0.0186	0.0008	0.008	0.1954	0.6094	0.7584	0.6814	0.5304		0.0758	0.2646	0.8352	0.3494	0.0176	0.177	0.6786	0.7076	0.9098	0.8648	0.7104	0.5726		0.0834	0.256	0.7484	0.8118	0.3788	0.5864	0.7094	0.8556
	p99.5	hard	0	0	0.006	0.2748	0.8994	0.9982	0.9938	0.9014	0.704	0.4856	0.2398	0.0956		0	0	0.0028	0.2176	0.8902	0.9974	0.989	0.8972	0.696	0.4908	0.2612	0.0834		0	0	0.0036	0.2548	0.9048	0.8698	0.5938	0.6424	0.3154	0.1342	0.0314	0.0148		0	0	0.0012	0.0428	0.4222	0.639	0.5552	0.3922
		soft	0.0702	0.1792	0.6528	0.7094	0.1006	0.0018	0.0062	0.0986	0.296	0.514	0.756	0.8846		0.084	0.166	0.6156	0.7648	0.1098	0.0026	0.011	0.1028	0.304	0.5088	0.7358	0.8876		0.0702	0.1872	0.6614	0.727	0.0952	0.1302	0.4062	0.3574	0.6846	0.8594	0.9406	0.8994		0.084	0.2102	0.5878	0.8696	0.5766	0.361	0.4448	0.6064
	p100	hard	0	0	0.0116	0.4098	0.9544	0.9996	0.9978	0.9362	0.7592	0.535	0.404	0.3362		0	0	0.0052	0.343	0.946	0.9994	0.9956	0.9286	0.7452	0.533	0.4144	0.338		0	0	0.009	0.3898	0.9462	0.904	0.649	0.673	0.388	0.256	0.143	0.1018		0	0	0.0038	0.084	0.555	0.6638	0.6032	0.4546
		soft	0.0662	0.178	0.636	0.5722	0.0456	0.0004	0.0022	0.0638	0.2408	0.465	0.592	0.6484		0.0762	0.1668	0.6036	0.6364	0.054	0.0006	0.0044	0.0714	0.2548	0.467	0.5834	0.641		0.0662	0.1878	0.6492	0.5906	0.0538	0.096	0.351	0.3268	0.612	0.737	0.8328	0.8246		0.0762	0.2124	0.5828	0.8196	0.4426	0.3362	0.3968	0.5444
	p100+	hard	0	0.0002	0.0794	0.653	0.9774	1	1	0.984	0.9362	0.8586	0.7662	0.7074		0	0	0.0494	0.6032	0.9818	1	0.9992	0.9822	0.9344	0.8622	0.7738	0.7192		0	0.0006	0.0688	0.6518	0.9842	0.9628	0.8718	0.9026	0.7994	0.6652	0.5632	0.4318		0	0.0006	0.0222	0.2754	0.8158	0.8856	0.8566	0.796
		soft	0.0622	0.1712	0.559	0.3278	0.0226	0	0	0.016	0.0638	0.1414	0.2314	0.2824		0.0784	0.157	0.558	0.377	0.0182	0	0.0008	0.0178	0.0656	0.1378	0.2258	0.2738		0.0622	0.1786	0.5878	0.3268	0.0158	0.0372	0.1282	0.0974	0.2006	0.3328	0.4222	0.5262		0.0784	0.2006	0.5536	0.6356	0.1828	0.1144	0.1434	0.2034
	pmix	hard	0	0.0016	0.1538	0.7828	0.9866	0.989	0.981	0.934	0.8414	0.7588	0.692	0.6532		0	0	0.1088	0.7418	0.9904	0.994	0.9862	0.9276	0.8468	0.7602	0.7076	0.6514		0	0.0008	0.1434	0.7818	0.9862	0.9144	0.8022	0.8272	0.683	0.5508	0.4548	0.3712		0	0.0018	0.0402	0.3636	0.8178	0.824	0.7748	0.712
		soft	0.0596	0.2334	0.6864	0.2146	0.0134	0.011	0.019	0.066	0.1586	0.2412	0.3046	0.335		0.0736	0.2082	0.7016	0.2552	0.0096	0.006	0.0138	0.0724	0.1532	0.2398	0.2886	0.3354		0.0596	0.2434	0.712	0.2152	0.0138	0.0856	0.1978	0.1728	0.317	0.4418	0.5264	0.5826		0.0736	0.2452	0.6888	0.6114	0.182	0.176	0.2252	0.2862
0.01	p60	hard	0.0002	0.0068	0.411	0.9662	0.9998	0.9994	0.9994	0.9132	0.5172	0.148	0.04	0.0114		0	0.0018	0.3458	0.9464	1	1	1	0.9248	0.521	0.1364	0.0414	0.0142		0.0002	0.0046	0.4236	0.9672	1	0.9608	0.6008	0.6364	0.234	0.0554	0.0026	0.0044		0	0.0042	0.1628	0.7102	0.9624	0.688	0.5812	0.2872
		soft	0.0234	0.1554	0.437	0.0324	0.0002	0	0	0.0584	0.3564	0.4636	0.3278	0.1954		0.0254	0.1326	0.472	0.0526	0	0	0	0.0564	0.3404	0.4844	0.3438	0.1534		0.0234	0.1654	0.4428	0.0308	0	0.0372	0.2886	0.3138	0.5052	0.4494	0.2648	0.1594		0.0254	0.141	0.5166	0.259	0.0368	0.238	0.291	0.4424
	p80	hard	0	0	0.0492	0.6606	0.9838	0.9962	0.994	0.8044	0.2974	0.0526	0.0088	0.002		0	0	0.0296	0.5952	0.9814	0.9988	0.9906	0.7908	0.2924	0.052	0.0072	0.0052		0	0	0.0482	0.649	0.9824	0.823	0.2902	0.2884	0.0492	0.0114	0.005	0.0014		0	0	0.0088	0.1728	0.6212	0.4074	0.2732	0.0878
		soft	0.0228	0.1068	0.6784	0.3334	0.0162	0.0034	0.0052	0.1782	0.5884	0.6208	0.4158	0.2648		0.024	0.0924	0.65	0.3998	0.0186	0.0008	0.008	0.195	0.5812	0.617	0.4214	0.233		0.0228	0.1076	0.6862	0.3456	0.0176	0.177	0.6494	0.6916	0.8174	0.6272	0.3988	0.2478		0.024	0.1052	0.5514	0.7654	0.3782	0.572	0.6762	0.7584
	p99.5	hard	0	0	0.006	0.2748	0.8994	0.9982	0.9938	0.9014	0.704	0.4856	0.2394	0.091		0	0	0.0028	0.2176	0.8902	0.9974	0.989	0.8972	0.696	0.4908	0.2604	0.075		0	0	0.0036	0.2548	0.9048	0.8698	0.5938	0.6424	0.3154	0.1342	0.0314	0.0148		0	0	0.0012	0.0428	0.4222	0.639	0.5552	0.3922
		soft	0.0236	0.064	0.4368	0.6722	0.1006	0.0018	0.0062	0.0986	0.296	0.5106	0.7088	0.775		0.0294	0.0624	0.3986	0.7118	0.1096	0.0026	0.011	0.1028	0.304	0.5054	0.6926	0.758		0.0236	0.0654	0.4386	0.684	0.095	0.1302	0.403	0.354	0.68	0.8172	0.824	0.6852		0.0294	0.0792	0.3672	0.7536	0.5672	0.36	0.4426	0.5832
	p100	hard	0	0	0.0116	0.4096	0.9544	0.9996	0.9978	0.9362	0.7592	0.535	0.403	0.3322		0	0	0.0052	0.343	0.946	0.9994	0.9956	0.9286	0.7452	0.533	0.4128	0.3296		0	0	0.009	0.3898	0.9462	0.904	0.649	0.673	0.388	0.2558	0.1412	0.0978		0	0	0.0038	0.084	0.555	0.6638	0.6032	0.4542
		soft	0.021	0.0656	0.4156	0.5282	0.0456	0.0004	0.0022	0.0638	0.2408	0.4628	0.5548	0.567		0.0236	0.0608	0.3884	0.5784	0.0538	0.0006	0.0044	0.0714	0.2548	0.4644	0.5552	0.542		0.021	0.0632	0.4332	0.5404	0.0536	0.096	0.3478	0.323	0.6074	0.696	0.727	0.6372		0.0236	0.0792	0.3628	0.6972	0.432	0.3358	0.3948	0.523
	p100+	hard	0	0.0002	0.0788	0.6524	0.9774	1	1	0.984	0.9362	0.8586	0.7652	0.7028		0	0	0.0488	0.6018	0.9818	1	0.9992	0.9822	0.9344	0.8622	0.7722	0.7032		0	0.0006	0.0688	0.6504	0.984	0.9628	0.8718	0.9026	0.7994	0.665	0.5592	0.41		0	0.0006	0.022	0.2744	0.8156	0.8856	0.8566	0.7958
		soft	0.0194	0.0596	0.3426	0.2868	0.0224	0	0	0.016	0.0638	0.1406	0.2152	0.2482		0.02	0.0584	0.3372	0.3208	0.018	0	0.0008	0.0178	0.0656	0.137	0.2106	0.2242		0.0194	0.0618	0.3642	0.2792	0.0156	0.0372	0.1266	0.0972	0.1978	0.3078	0.3666	0.411		0.02	0.0714	0.328	0.52	0.1748	0.1136	0.1422	0.1928
	pmix	hard	0	0.0014	0.1538	0.7828	0.9866	0.989	0.981	0.934	0.8414	0.7588	0.6902	0.6414		0	0	0.1086	0.7418	0.9904	0.994	0.9862	0.9276	0.8468	0.7598	0.705	0.6314		0	0.0008	0.1434	0.7818	0.9862	0.9144	0.8022	0.8266	0.6828	0.5456	0.4396	0.3398		0	0.0018	0.0392	0.3626	0.8178	0.824	0.7746	0.7112
		soft	0.0182	0.0942	0.5278	0.2092	0.0134	0.011	0.019	0.066	0.1586	0.2394	0.284	0.2994		0.0178	0.08	0.5202	0.249	0.0096	0.006	0.0138	0.0724	0.1528	0.237	0.2726	0.287		0.0182	0.0972	0.5508	0.2092	0.0138	0.0856	0.1924	0.1726	0.3132	0.4094	0.4484	0.451		0.0178	0.098	0.4832	0.5548	0.1812	0.1758	0.219	0.2684
0.001	p60	hard	0.0002	0.0064	0.4096	0.9662	0.9998	0.998	0.9966	0.8822	0.3794	0.0964	0.023	0.006		0	0.0018	0.3452	0.946	1	0.9984	0.9976	0.8864	0.3946	0.0788	0.0228	0.008		0.0002	0.0044	0.4226	0.9668	1	0.9486	0.4912	0.535	0.1672	0.025	0.0004	0.0026		0	0.0042	0.1606	0.7054	0.9604	0.6028	0.471	0.1978
		soft	0.0076	0.0322	0.2446	0.026	0.0002	0	0	0.0414	0.1216	0.0662	0.03	0.0082		0.0036	0.023	0.2464	0.0414	0	0	0	0.044	0.0948	0.0672	0.0348	0.0074		0.0076	0.0392	0.2424	0.0246	0	0.0346	0.0776	0.1156	0.1012	0.0602	0.0092	0.0098		0.0036	0.0258	0.2308	0.1582	0.0306	0.0838	0.0936	0.1048
	p80	hard	0	0	0.0492	0.6606	0.9838	0.9932	0.9886	0.7568	0.2114	0.0338	0.0034	0.0002		0	0	0.0296	0.5952	0.9814	0.9978	0.9894	0.7466	0.2206	0.0276	0.0026	0.0014		0	0	0.0482	0.649	0.9824	0.821	0.2758	0.278	0.0362	0.0026	0	0.0002		0	0	0.0088	0.1728	0.6212	0.3994	0.2672	0.0774
		soft	0.008	0.0156	0.3874	0.3096	0.0162	0.0034	0.0052	0.1626	0.4	0.2266	0.1114	0.0352		0.0026	0.0138	0.3554	0.3602	0.0186	0.0008	0.008	0.181	0.3592	0.199	0.1056	0.0302		0.008	0.0208	0.4058	0.3198	0.0176	0.1758	0.4524	0.5406	0.4104	0.182	0.0498	0.0176		0.0026	0.0148	0.2426	0.6134	0.3668	0.4132	0.4484	0.3876
	p99.5	hard	0	0	0.006	0.2746	0.8994	0.9982	0.9938	0.9014	0.7016	0.4488	0.185	0.0654		0	0	0.0028	0.2174	0.89	0.9974	0.989	0.8972	0.6948	0.4558	0.2054	0.0542		0	0	0.0036	0.2546	0.9048	0.8698	0.587	0.6414	0.305	0.1166	0.0302	0.0142		0	0	0.0012	0.0428	0.4206	0.6362	0.55	0.3852
		soft	0.0072	0.0078	0.1784	0.536	0.0994	0.0018	0.0062	0.0986	0.2882	0.4194	0.4072	0.3166		0.0026	0.012	0.156	0.5476	0.1072	0.0026	0.011	0.1028	0.2918	0.405	0.3834	0.2942		0.0072	0.0126	0.1898	0.537	0.0926	0.1302	0.3576	0.3348	0.566	0.5628	0.378	0.241		0.0026	0.0116	0.1274	0.5126	0.4922	0.3292	0.3874	0.4592
	p100	hard	0	0	0.011	0.4062	0.9544	0.9996	0.9978	0.9362	0.7576	0.518	0.352	0.2506		0	0	0.005	0.3402	0.9452	0.9994	0.9956	0.9286	0.7444	0.5196	0.3568	0.2324		0	0	0.009	0.3866	0.9462	0.904	0.6432	0.6712	0.3802	0.2368	0.1088	0.0652		0	0	0.0038	0.0822	0.5478	0.6614	0.5942	0.4408
		soft	0.0066	0.0094	0.1744	0.3924	0.0442	0.0004	0.0022	0.0638	0.2338	0.39	0.3456	0.2624		0.003	0.013	0.1546	0.4188	0.0496	0.0006	0.0044	0.0714	0.2452	0.3866	0.3422	0.2372		0.0066	0.0142	0.1876	0.3984	0.05	0.096	0.317	0.3064	0.5128	0.4886	0.369	0.2512		0.003	0.0138	0.128	0.4692	0.3574	0.3118	0.3534	0.416
	p100+	hard	0	0	0.0616	0.6206	0.9772	1	1	0.984	0.9358	0.846	0.6626	0.4928		0	0	0.0372	0.5694	0.9796	1	0.9992	0.9822	0.9342	0.8424	0.6654	0.4548		0	0.0006	0.0594	0.618	0.982	0.9628	0.8698	0.8964	0.7794	0.6126	0.4016	0.2438		0	0.0004	0.0198	0.253	0.7994	0.885	0.8544	0.7656
		soft	0.008	0.0074	0.1064	0.1652	0.0212	0	0	0.016	0.0622	0.1134	0.1084	0.089		0.0012	0.0106	0.1088	0.1762	0.0154	0	0.0008	0.0178	0.0626	0.1064	0.1058	0.077		0.008	0.0126	0.1228	0.1578	0.0136	0.0372	0.1076	0.0878	0.1634	0.194	0.1436	0.0974		0.0012	0.0082	0.0984	0.2948	0.1262	0.0994	0.115	0.1394
	pmix	hard	0	0.0006	0.1448	0.7814	0.9866	0.989	0.981	0.934	0.8384	0.7276	0.5502	0.3852		0	0	0.1002	0.7384	0.9904	0.994	0.9862	0.9276	0.8442	0.7164	0.566	0.3474		0	0.0004	0.1384	0.779	0.9862	0.9144	0.7892	0.8168	0.6414	0.4552	0.266	0.1756		0	0.0008	0.034	0.3486	0.816	0.818	0.7594	0.6602
		soft	0.0068	0.0134	0.2582	0.1802	0.0134	0.011	0.019	0.066	0.1536	0.1806	0.1454	0.103		0.0024	0.015	0.2492	0.206	0.0096	0.006	0.0138	0.0724	0.1404	0.1854	0.1478	0.1098		0.0068	0.0182	0.2818	0.1808	0.0138	0.0852	0.1588	0.1602	0.243	0.2576	0.1824	0.1112		0.0024	0.016	0.1962	0.416	0.1662	0.1396	0.1754	0.184
600k
0.05	p60	hard	0.0162	0.0866	0.58	0.9526	1	1	1	0.9966	0.9714	0.7486	0.518	0.3124		0.0078	0.0586	0.5074	0.9332	0.9992	1	1	0.9968	0.9456	0.7398	0.505	0.3092		0.0162	0.0904	0.578	0.9442	0.9982	0.9854	0.8908	0.9404	0.792	0.5602	0.3552	0.1508		0.0078	0.0478	0.3268	0.784	0.971	0.9168	0.8832	0.7778
		soft	0.0826	0.2726	0.2592	0.0404	0	0	0	0.0034	0.0284	0.2222	0.3464	0.3322		0.0932	0.236	0.2804	0.0584	0.0008	0	0	0.0032	0.0522	0.235	0.3484	0.3274		0.0826	0.2446	0.2628	0.0506	0.0018	0.014	0.0984	0.0576	0.1746	0.3632	0.4098	0.4234		0.0932	0.2262	0.3476	0.1722	0.0232	0.0738	0.0986	0.1746
	p80	hard	0.0002	0.0042	0.1682	0.7118	0.9818	0.9996	0.9998	0.9822	0.933	0.7464	0.4994	0.3182		0	0.0018	0.095	0.6596	0.973	0.9994	0.998	0.9774	0.9368	0.732	0.4864	0.2974		0.0002	0.0026	0.1526	0.6838	0.9662	0.9536	0.8174	0.8786	0.7096	0.4846	0.296	0.1046		0	0.0002	0.0392	0.3434	0.8322	0.8524	0.8092	0.6922
		soft	0.0826	0.2108	0.4732	0.2542	0.0182	0.0004	0.0002	0.0178	0.059	0.1932	0.289	0.2668		0.0776	0.184	0.4942	0.3076	0.027	0.0006	0.002	0.0226	0.0556	0.198	0.2872	0.2598		0.0826	0.203	0.4874	0.284	0.0334	0.0458	0.172	0.118	0.248	0.4012	0.4388	0.4348		0.0776	0.1958	0.5006	0.5672	0.1606	0.1396	0.173	0.2532
	p99.5	hard	0	0	0.0078	0.2238	0.8364	0.9974	0.9942	0.9578	0.8498	0.657	0.4638	0.232		0	0	0.0026	0.1562	0.816	0.9966	0.9934	0.9606	0.8566	0.6644	0.484	0.2256		0	0	0.005	0.2014	0.827	0.9178	0.7184	0.763	0.5172	0.321	0.1718	0.0462		0	0	0.0014	0.0492	0.482	0.7416	0.7038	0.5498
		soft	0.0754	0.1516	0.395	0.5808	0.1592	0.0026	0.0058	0.0422	0.1502	0.343	0.5332	0.7524		0.087	0.1404	0.3848	0.6378	0.1776	0.0034	0.0066	0.0394	0.1434	0.3354	0.5158	0.7566		0.0754	0.15	0.3972	0.6048	0.1692	0.0822	0.2816	0.2368	0.4828	0.6754	0.804	0.8838		0.087	0.1876	0.4528	0.7298	0.502	0.2584	0.2962	0.4476
	p100	hard	0	0	0.0084	0.2288	0.8366	0.9988	0.999	0.983	0.9054	0.715	0.5446	0.3996		0	0	0.0036	0.1666	0.8248	0.999	0.9964	0.9818	0.9034	0.7304	0.56	0.3838		0	0	0.0076	0.207	0.834	0.9262	0.7694	0.7932	0.6078	0.4158	0.237	0.0932		0	0	0.0026	0.062	0.5144	0.7828	0.7578	0.6142
		soft	0.0718	0.1446	0.363	0.5382	0.1542	0.0012	0.001	0.017	0.0946	0.285	0.4528	0.5856		0.0792	0.1318	0.354	0.585	0.1612	0.001	0.0036	0.0182	0.0966	0.2696	0.4398	0.5988		0.0718	0.1432	0.3626	0.5534	0.1564	0.0738	0.2306	0.2066	0.3922	0.5802	0.7432	0.8386		0.0792	0.1778	0.4242	0.6852	0.4584	0.2172	0.2422	0.385
	p100+	hard	0.0002	0.0002	0.0188	0.2626	0.8632	0.9988	0.9996	0.9924	0.9776	0.9268	0.8558	0.784		0	0	0.013	0.2072	0.8514	1	0.9998	0.9922	0.9756	0.9232	0.849	0.8068		0.0002	0.0002	0.018	0.25	0.8638	0.9588	0.869	0.8958	0.8492	0.7236	0.6418	0.5294		0	0	0.0072	0.119	0.6356	0.868	0.8612	0.812
		soft	0.0652	0.1352	0.3494	0.5136	0.1298	0.0012	0.0004	0.0076	0.0224	0.0732	0.142	0.2072		0.0768	0.1232	0.3396	0.556	0.1376	0	0.0002	0.0078	0.0244	0.0768	0.151	0.1866		0.0652	0.1322	0.3482	0.5234	0.129	0.0412	0.131	0.1042	0.1508	0.2754	0.3442	0.433		0.0768	0.1648	0.4056	0.636	0.3434	0.132	0.1388	0.1874
	pmix	hard	0.0008	0.0234	0.328	0.8236	0.9878	0.9988	0.9968	0.9744	0.9414	0.8398	0.7596	0.6736		0	0.01	0.233	0.7686	0.981	0.9958	0.9952	0.9776	0.9356	0.8608	0.7674	0.684		0.0008	0.0176	0.3176	0.7958	0.973	0.9376	0.8442	0.873	0.7944	0.659	0.5864	0.4026		0	0.0058	0.0806	0.4182	0.8286	0.8588	0.8434	0.7672
		soft	0.0868	0.232	0.3978	0.1542	0.0122	0.0012	0.0032	0.0256	0.0586	0.1602	0.2382	0.305		0.0856	0.2046	0.436	0.2082	0.0188	0.0042	0.0048	0.0224	0.0644	0.1392	0.2316	0.3016		0.0868	0.2196	0.3942	0.1838	0.027	0.0624	0.1558	0.1268	0.2052	0.3302	0.375	0.5098		0.0856	0.2264	0.4972	0.4972	0.1672	0.141	0.1566	0.2206
0.01	p60	hard	0.0112	0.0772	0.5554	0.9474	1	1	1	0.9964	0.9526	0.66	0.388	0.223		0.005	0.0534	0.4766	0.9262	0.999	1	1	0.9968	0.9346	0.6376	0.3776	0.202		0.0112	0.0802	0.5536	0.938	0.9982	0.9852	0.8776	0.9326	0.7454	0.4944	0.2702	0.11		0.005	0.0394	0.2922	0.7554	0.9696	0.9072	0.8704	0.7378
		soft	0.0276	0.1002	0.1158	0.0246	0	0	0	0.0034	0.0166	0.126	0.1082	0.0826		0.0292	0.0814	0.1232	0.041	0.0004	0	0	0.0032	0.0274	0.1208	0.1084	0.0742		0.0276	0.0842	0.1128	0.0334	0.0014	0.0118	0.0614	0.0452	0.1108	0.1914	0.1654	0.1122		0.0292	0.0772	0.1368	0.0958	0.0158	0.054	0.0712	0.1162
	p80	hard	0.0002	0.0036	0.1538	0.701	0.9818	0.9996	0.9998	0.979	0.8496	0.5566	0.2944	0.1546		0	0.001	0.0872	0.6466	0.973	0.9994	0.998	0.975	0.8592	0.5266	0.2884	0.1446		0.0002	0.0022	0.1422	0.6732	0.9662	0.9534	0.7792	0.8572	0.631	0.3606	0.166	0.0536		0	0.0002	0.0336	0.3328	0.8312	0.8326	0.7834	0.632
		soft	0.0404	0.0864	0.273	0.1958	0.0182	0.0004	0.0002	0.0166	0.05	0.1252	0.1356	0.1		0.0326	0.0828	0.2764	0.2304	0.026	0.0006	0.002	0.0206	0.0376	0.1354	0.1402	0.079		0.0404	0.0874	0.2786	0.215	0.032	0.0426	0.1464	0.109	0.2052	0.2888	0.2184	0.1626		0.0326	0.0862	0.2726	0.444	0.1502	0.124	0.152	0.2136
	p99.5	hard	0	0	0.0068	0.205	0.8266	0.9974	0.9942	0.9578	0.8498	0.6564	0.4574	0.2246		0	0	0.0024	0.1438	0.8062	0.9966	0.9934	0.9606	0.8566	0.6636	0.4778	0.2182		0	0	0.0044	0.1876	0.8176	0.9178	0.7184	0.7624	0.517	0.319	0.167	0.0424		0	0	0.0012	0.0464	0.4758	0.7416	0.7036	0.5464
		soft	0.0262	0.0502	0.1846	0.404	0.1442	0.0026	0.0058	0.0422	0.1502	0.3398	0.4976	0.6568		0.0288	0.057	0.185	0.4392	0.1564	0.0034	0.0066	0.0394	0.1434	0.3324	0.48	0.6326		0.0262	0.0534	0.1968	0.4238	0.1542	0.0822	0.2786	0.2332	0.4792	0.6412	0.7012	0.6538		0.0288	0.0678	0.2342	0.5576	0.4564	0.2564	0.2942	0.4256
	p100	hard	0	0	0.0074	0.2064	0.8216	0.9988	0.999	0.983	0.9054	0.715	0.5396	0.3892		0	0	0.0032	0.1516	0.8092	0.999	0.9964	0.9818	0.9034	0.7302	0.555	0.372		0	0	0.0068	0.1936	0.8204	0.9262	0.7694	0.7926	0.6076	0.415	0.231	0.0894		0	0	0.0024	0.06	0.5054	0.7826	0.7576	0.612
		soft	0.0244	0.0498	0.1754	0.353	0.1356	0.0012	0.001	0.017	0.0946	0.2826	0.4252	0.5166		0.0272	0.053	0.1694	0.3828	0.1368	0.001	0.0036	0.0182	0.0966	0.2676	0.4142	0.5096		0.0244	0.047	0.1794	0.376	0.1372	0.0738	0.2294	0.2046	0.3888	0.5518	0.6542	0.6502		0.0272	0.0642	0.216	0.5116	0.4016	0.2156	0.2408	0.366
	p100+	hard	0.0002	0.0002	0.0156	0.2388	0.848	0.9988	0.9996	0.9924	0.9776	0.9266	0.8536	0.7732		0	0	0.0116	0.1878	0.8382	1	0.9998	0.9922	0.9756	0.923	0.844	0.7816		0.0002	0.0002	0.018	0.2316	0.8506	0.9588	0.869	0.8954	0.8486	0.7192	0.6304	0.4846		0	0	0.0062	0.112	0.6212	0.868	0.8612	0.8116
		soft	0.0192	0.0386	0.144	0.3164	0.1118	0.0012	0.0004	0.0076	0.0224	0.0718	0.1272	0.1732		0.0176	0.0448	0.1402	0.3464	0.1138	0	0.0002	0.0078	0.0244	0.0762	0.138	0.1428		0.0192	0.0402	0.1492	0.3352	0.1106	0.0412	0.1302	0.103	0.1486	0.2558	0.3016	0.323		0.0176	0.05	0.1854	0.4446	0.2888	0.13	0.1378	0.1758
	pmix	hard	0.0008	0.019	0.2998	0.8086	0.9876	0.9988	0.9968	0.9744	0.9414	0.8374	0.739	0.6038		0	0.0074	0.2006	0.7526	0.9804	0.9958	0.9952	0.9776	0.9354	0.858	0.7394	0.5838		0.0008	0.0144	0.2856	0.7844	0.973	0.9376	0.8414	0.8728	0.7874	0.6458	0.5374	0.3146		0	0.0042	0.066	0.3954	0.8258	0.8576	0.8376	0.7586
		soft	0.0362	0.088	0.2284	0.1196	0.0122	0.0012	0.0032	0.0256	0.0586	0.1588	0.2008	0.2256		0.03	0.0812	0.2498	0.1638	0.0182	0.0042	0.0048	0.0224	0.0644	0.1362	0.2014	0.2082		0.0362	0.0912	0.2178	0.1416	0.0268	0.0622	0.1482	0.1236	0.1976	0.3056	0.2888	0.328		0.03	0.0966	0.2796	0.383	0.1596	0.1354	0.1462	0.2022
0.001	p60	hard	0.007	0.041	0.4286	0.8916	0.9994	1	1	0.9762	0.7446	0.344	0.1838	0.0708		0.001	0.027	0.3242	0.849	0.9962	1	1	0.9842	0.7232	0.3112	0.1698	0.0742		0.007	0.0388	0.4078	0.8692	0.9956	0.9784	0.7548	0.8282	0.5086	0.2264	0.0792	0.0178		0.001	0.0116	0.1658	0.5808	0.9448	0.8298	0.7528	0.5246
		soft	0.0048	0.0068	0.0142	0.0038	0	0	0	0.0006	0.0016	0.0168	0.0046	0.0034		0.0008	0.006	0.0104	0.006	0.0002	0	0	0.001	0.0036	0.0192	0.0048	0.0042		0.0048	0.0066	0.0142	0.008	0.0004	0.0042	0.0134	0.0154	0.0128	0.0198	0.0116	0.0028		0.0008	0.0056	0.0106	0.0136	0.0066	0.0184	0.0188	0.02
	p80	hard	0.0002	0.0014	0.0838	0.5586	0.9758	0.9996	0.9972	0.8744	0.4982	0.218	0.1078	0.0284		0	0.0006	0.0434	0.4932	0.9598	0.9992	0.9958	0.8738	0.4788	0.1914	0.0904	0.0382		0.0002	0.0006	0.0776	0.5336	0.96	0.9402	0.6066	0.6746	0.3112	0.1024	0.0256	0.0026		0	0.0002	0.0228	0.2324	0.7792	0.7028	0.6	0.3162
		soft	0.0058	0.0078	0.057	0.0524	0.0134	0.0004	0.0002	0.0086	0.0146	0.013	0.006	0.0096		0.0006	0.01	0.0582	0.0626	0.0166	0.0006	0.002	0.0064	0.0104	0.0172	0.0114	0.006		0.0058	0.007	0.0474	0.0612	0.0206	0.0254	0.057	0.0492	0.0648	0.0412	0.0168	0.0062		0.0006	0.0062	0.0476	0.1414	0.1026	0.0656	0.0608	0.0646
	p99.5	hard	0	0	0.0032	0.146	0.774	0.9974	0.9942	0.9578	0.8464	0.5998	0.348	0.1408		0	0	0.0016	0.1	0.7436	0.9966	0.9934	0.9604	0.8536	0.6076	0.357	0.1364		0	0	0.003	0.1446	0.7684	0.9178	0.7104	0.757	0.4818	0.2622	0.1014	0.0298		0	0	0.001	0.0396	0.4398	0.7368	0.696	0.5172
		soft	0.0096	0.0062	0.0572	0.1762	0.1058	0.0026	0.0058	0.0422	0.1452	0.282	0.2806	0.2724		0.002	0.012	0.049	0.2028	0.1112	0.0034	0.0066	0.0394	0.1374	0.264	0.2604	0.2416		0.0096	0.0088	0.0536	0.1844	0.1144	0.0802	0.2412	0.213	0.3986	0.4392	0.3186	0.2274		0.002	0.01	0.0628	0.288	0.333	0.2294	0.2508	0.341
	p100	hard	0	0	0.0038	0.148	0.7508	0.9988	0.999	0.983	0.9028	0.6814	0.4446	0.27		0	0	0.0026	0.1058	0.7298	0.999	0.9964	0.9818	0.9016	0.699	0.4486	0.2358		0	0	0.0054	0.1472	0.7582	0.9262	0.7618	0.7862	0.5812	0.3668	0.1752	0.0598		0	0	0.0024	0.0508	0.462	0.7784	0.7486	0.5824
		soft	0.009	0.0052	0.0506	0.15	0.0912	0.0012	0.001	0.017	0.0914	0.2476	0.2702	0.2446		0.0018	0.0128	0.0452	0.1652	0.0916	0.001	0.0036	0.0182	0.0916	0.2268	0.2576	0.2332		0.009	0.0072	0.0454	0.1546	0.094	0.0734	0.2038	0.1896	0.3316	0.3986	0.331	0.2712		0.0018	0.0106	0.0614	0.254	0.2754	0.198	0.2098	0.3024
	p100+	hard	0.0002	0.0002	0.0098	0.184	0.8052	0.9988	0.9996	0.9924	0.9774	0.9162	0.786	0.6258		0	0	0.0078	0.142	0.784	1	0.9998	0.9922	0.9754	0.9108	0.7656	0.5974		0.0002	0	0.014	0.1892	0.807	0.9588	0.867	0.891	0.83	0.6602	0.5044	0.3204		0	0	0.0058	0.0944	0.5736	0.867	0.859	0.7844
		soft	0.01	0.006	0.0462	0.1482	0.0806	0.0012	0.0004	0.0076	0.0218	0.064	0.0708	0.0868		0.0018	0.0128	0.0422	0.1634	0.0762	0	0.0002	0.0078	0.0228	0.0688	0.0856	0.0608		0.01	0.0092	0.0416	0.148	0.0774	0.0404	0.1168	0.0918	0.1368	0.2088	0.1716	0.149		0.0018	0.009	0.06	0.2394	0.205	0.1198	0.1208	0.1508
	pmix	hard	0.0008	0.0106	0.2164	0.7462	0.9864	0.9988	0.9968	0.9744	0.9296	0.7286	0.4608	0.2504		0	0.0034	0.1326	0.6706	0.9764	0.9958	0.9952	0.9774	0.923	0.7266	0.4444	0.223		0.0008	0.0072	0.203	0.709	0.9716	0.9376	0.819	0.866	0.7032	0.4922	0.2584	0.091		0	0.0024	0.0436	0.3216	0.8028	0.8412	0.819	0.6866
		soft	0.0114	0.0198	0.0728	0.0628	0.0108	0.0012	0.0032	0.0256	0.0544	0.098	0.0674	0.048		0.0024	0.023	0.0862	0.079	0.016	0.0042	0.0048	0.0224	0.0524	0.081	0.067	0.0486		0.0114	0.0218	0.0694	0.0632	0.0236	0.0576	0.1206	0.1078	0.1506	0.18	0.1094	0.0818		0.0024	0.016	0.0974	0.2098	0.1332	0.1126	0.1202	0.1442
[truncated: 96 more columns]

## Sheet: evoNet
			m0G													m20G d1													m20G d2													m20L d1
Stat			neutral	f s 20	f s 40	f s 60	f s 80	f s 99.5	f s 100	t r 1k	t r 2k	t r 3k	t r 4k	t r 5k		neutral	f s 20	f s 40	f s 60	f s 80	f s 99.5	f s 100	t r 1k	t r 2k	t r 3k	t r 4k	t r 5k		neutral	f s 20	f s 40	f s 60	f s 80	f s 99.5	f s 100	t r 1k	t r 2k	t r 3k	t r 4k	t r 5k		neutral	f s 20	f s 40	f s 60	f s 80	f s 99.5	f s 100	t r 1k
	p99.5	hard	0	0	0.0026	0.0888	0.5884	0.9778	0.9758	0.9354	0.8364	0.6342	0.359	0.1322		0	0	0.0046	0.1176	0.646	0.981	0.9722	0.9294	0.8106	0.5982	0.3276	0.152		0	0	0.0014	0.096	0.6534	0.9798	0.9752	0.9204	0.8006	0.5744	0.3334	0.1404		0	0	0.0034	0.0988	0.6632	0.849	0.665	0.6712
		soft	0.0112	0.0524	0.3732	0.7894	0.4102	0.0222	0.0242	0.0646	0.1624	0.3604	0.6168	0.6934		0.0228	0.0802	0.479	0.8058	0.353	0.019	0.0278	0.0706	0.1892	0.3982	0.6468	0.7436		0.0266	0.0732	0.4388	0.8162	0.3458	0.0202	0.0248	0.0794	0.199	0.4216	0.6418	0.7568		0.0228	0.0908	0.4658	0.7986	0.335	0.1508	0.3276	0.3264
	p100	hard	0	0.0006	0.004	0.097	0.543	0.9758	0.9816	0.948	0.8516	0.7268	0.4522	0.2046		0	0.0002	0.0042	0.099	0.5072	0.9808	0.9758	0.9428	0.8166	0.623	0.3598	0.1736		0	0	0.0046	0.0806	0.5194	0.979	0.9772	0.94	0.8294	0.606	0.3678	0.1714		0	0.0002	0.0034	0.0806	0.5184	0.8676	0.6876	0.7122
		soft	0.0174	0.072	0.4102	0.807	0.4568	0.0242	0.0184	0.052	0.148	0.2644	0.5136	0.623		0.0258	0.1268	0.503	0.8204	0.4912	0.0192	0.0242	0.0572	0.1828	0.3732	0.5992	0.7074		0.0462	0.1172	0.4578	0.8224	0.479	0.021	0.0228	0.06	0.1702	0.3908	0.6016	0.6986		0.0258	0.1198	0.4708	0.822	0.4806	0.132	0.2966	0.2846
	p100+	hard	0	0	0.0018	0.0326	0.2702	0.935	0.9802	0.9744	0.914	0.7978	0.5822	0.362		0	0	0.0054	0.0798	0.363	0.9288	0.9706	0.971	0.9348	0.8084	0.6082	0.3642		0	0	0.0044	0.0746	0.3676	0.9264	0.9738	0.9686	0.9146	0.7946	0.583	0.3632		0	0	0.0054	0.0808	0.3698	0.853	0.7744	0.7718
		soft	0.0088	0.0292	0.1994	0.5874	0.6694	0.0646	0.0198	0.0256	0.086	0.2022	0.4162	0.598		0.0378	0.0982	0.3438	0.7102	0.6186	0.0712	0.0294	0.029	0.0652	0.1912	0.3868	0.598		0.0394	0.0876	0.317	0.709	0.618	0.0732	0.0262	0.0314	0.0854	0.205	0.4052	0.6012		0.0378	0.092	0.3368	0.694	0.6088	0.1464	0.2224	0.2264
[truncated: 108 more columns]
