# Supplementary material for: Adaptation in structured populations and fuzzy boundaries between hard and soft sweeps
Source: PLoS Comput Biol. 2019 Nov 11;15(11):e1007426. doi: 10.1371/journal.pcbi.1007426 (PMC6872172; doi:10.1371/journal.pcbi.1007426)
Supplement: S3 Table — Comparison of detection rates by summary statistics and evolBoosting, on population data simulated by R (n = 50) and SLiM (n = 100). (XLSX) [file pcbi.1007426.s010.xlsx]

## Sheet: R simulation - Statistics
		m0G													m20L d1													m20L d2													m20L mix	d1	d1	d1	d1	d1	d2	d2	d2
	Stat	neutral	20pc	40pc	60pc	80pc	99.5pc	fix	aft10	aft20	aft30	aft40	aft50		neutral	20pc	40pc	60pc	80pc	99.5pc	fix	aft10	aft20	aft30	aft40	aft50		neutral	20pc	40pc	60pc	80pc	99.5pc	fix	aft10	aft20	aft30	aft40	aft50		neutral	20pc	40pc	60pc	80pc	99.5pc	20pc	40pc	60pc
0.05	θπ	0.0018	0.0154	0.0802	0.4092	0.918	1	1	1	1	1	1	0.9994		0.0492	0.091	0.2168	0.6312	0.9776	1	0.9996	0.9964	1	0.995	0.992	0.9888		0.045	0.0946	0.2066	0.5768	0.941	0.9978	0.9978	0.993	0.9998	0.995	0.9848	0.979		0.0494	0.0636	0.0988	0.1658	0.3454	0.9982	0.3948	0.7654	0.9498
	θk	0.015	0.0326	0.1092	0.2602	0.6326	0.9988	1	1	0.9976	0.9894	0.9962	0.9866		0.029	0.064	0.1706	0.4166	0.7842	0.9954	0.9976	0.9872	0.9938	0.9788	0.9778	0.9754		0.0294	0.0858	0.2108	0.4348	0.7336	0.9884	0.9968	0.986	0.9862	0.9654	0.966	0.977		0.0276	0.043	0.0758	0.1382	0.2678	0.9522	0.2992	0.5164	0.7042
	θh	0.012	0.0524	0.1238	0.3134	0.635	0.281	0.1838	0.0638	0.0324	0.0206	0.0036	0.0032		0.0338	0.0386	0.1188	0.2732	0.4664	0.097	0.035	0.0488	0.0294	0.0182	0.0174	0.0092		0.037	0.039	0.0942	0.189	0.3438	0.0862	0.0348	0.0332	0.0224	0.0124	0.009	0		0.0362	0.034	0.044	0.0866	0.1662	0.2882	0.1864	0.3044	0.385
	TD	0.0238	0.0232	0.0664	0.3896	0.9312	0.9976	0.9966	0.9878	0.9792	0.9786	0.9696	0.9758		0.061	0.071	0.1816	0.596	0.9528	0.9658	0.958	0.964	0.9634	0.954	0.943	0.9202		0.059	0.0766	0.1474	0.472	0.8942	0.964	0.9614	0.9586	0.9662	0.9532	0.926	0.9012		0.0654	0.0696	0.0904	0.1344	0.292	0.9752	0.3288	0.6952	0.9088
	FWH	0	0.0208	0.1758	0.6784	0.9914	0.9522	0.9312	0.7468	0.4914	0.2924	0.1596	0.0756		0.0416	0.0654	0.2652	0.693	0.9544	0.7474	0.4724	0.5092	0.2712	0.1238	0.0576	0.042		0.0394	0.0666	0.2212	0.5682	0.8854	0.5648	0.463	0.2852	0.1314	0.0772	0.0482	0.0234		0.039	0.048	0.0758	0.1784	0.4228	0.9262	0.4694	0.775	0.9162
	Hap	0.0468	0.2672	0.8204	0.9938	1	1	1	0.8146	0.3128	0.1332	0.0892	0.0574		0.0384	0.2068	0.724	0.978	0.9998	0.7248	0.2386	0.2104	0.0966	0.0754	0.0536	0.0472		0.0454	0.1866	0.4604	0.6508	0.628	0.2192	0.214	0.1028	0.0596	0.051	0.036	0.055		0.0476	0.14	0.3836	0.728	0.932	0.7308	0.9524	0.9794	0.9614
	H1	0.0698	0.6516	0.9952	1	1	1	1	0.9358	0.4212	0.1528	0.0938	0.0554		0.0418	0.5984	0.9846	1	1	0.8628	0.3318	0.2836	0.12	0.0874	0.0626	0.0642		0.0658	0.4058	0.8174	0.911	0.8888	0.3418	0.291	0.1466	0.075	0.0642	0.0538	0.0608		0.0618	0.2252	0.7576	0.9692	0.997	0.865	0.999	1	0.9954
	H12	0.0656	0.6288	0.9918	1	1	1	1	0.9296	0.4054	0.1464	0.0898	0.0566		0.048	0.5894	0.9832	1	1	0.8642	0.339	0.2902	0.1272	0.0926	0.0722	0.0696		0.072	0.4162	0.8108	0.9064	0.8834	0.3388	0.2928	0.1512	0.0796	0.0676	0.0602	0.0676		0.061	0.218	0.7346	0.9626	0.9964	0.861	0.9986	0.9998	0.9946
	H2/H1	0.0736	0.7028	0.9928	0.9996	1	1	0.9994	0.8968	0.3474	0.1066	0.0772	0.053		0.0452	0.6518	0.984	0.9984	0.9996	0.7992	0.2772	0.2274	0.0988	0.0746	0.0592	0.064		0.0638	0.4036	0.8146	0.8936	0.8634	0.315	0.2648	0.119	0.0798	0.0674	0.0686	0.0576		0.0584	0.2086	0.7738	0.9648	0.9914	0.821	0.9932	0.995	0.9844
	CLR	0.0114	0.0062	0.0686	0.4368	0.9538	0.9992	0.9992	0.9878	0.9418	0.8072	0.4736	0.2144		0.0736	0.0716	0.1524	0.56	0.9632	0.966	0.8838	0.9396	0.7576	0.5298	0.2874	0.1778		0.0692	0.0586	0.1596	0.458	0.911	0.9364	0.8874	0.7952	0.5604	0.326	0.159	0.0718
	iHS	0.032	0.4716	0.9788	1	0.9994	0.9556	0.9444	0.7214	0.364	0.1852	0.0834	0.036		0.0434	0.5396	0.9802	0.9998	0.9992	0.74	0.4098	0.418	0.2216	0.1284	0.0666	0.0656		0.0598	0.3096	0.776	0.914	0.9038	0.462	0.386	0.2668	0.1342	0.0876	0.0598	0.0438		0.0378	0.1658	0.6444	0.937	0.9948	0.8658	0.9952	0.998	0.9896
	nSL	0.0522	0.2536	0.9152	0.9996	1	0.9818	0.9702	0.8188	0.4818	0.2774	0.153	0.0794		0.0552	0.2606	0.889	0.9992	0.9998	0.8566	0.4964	0.515	0.2904	0.1548	0.0914	0.091		0.0618	0.2874	0.8304	0.9686	0.9726	0.5626	0.4844	0.3224	0.157	0.1126	0.0824	0.0608
	XPCLR														0.0602	0.1656	0.6376	0.9572	0.999	0.8704	0.474	0.5448	0.3666	0.3034	0.2288	0.1758		0.0488	0.2982	0.3936	0.376	0.4468	0.5026	0.5006	0.425	0.3164	0.2782	0.1956	0.178
0.01	θπ	0	0.0004	0.0112	0.1642	0.7766	1	1	1	0.9972	0.9938	0.983	0.9772		0.0052	0.0054	0.0776	0.3412	0.9066	0.9942	0.9828	0.9762	0.9766	0.9718	0.9554	0.9452		0.0016	0.0146	0.0738	0.2794	0.833	0.9824	0.9826	0.976	0.9722	0.9614	0.9476	0.9498		0.002	0.0022	0.0108	0.0452	0.1376	0.9834	0.1688	0.4736	0.8224
	θk	0	0.0016	0.0158	0.0968	0.396	0.9944	0.9976	0.9996	0.9844	0.9726	0.9666	0.9392		0.006	0.0106	0.041	0.1704	0.5342	0.9774	0.9746	0.9662	0.9568	0.953	0.9422	0.8854		0.002	0.0086	0.0614	0.1766	0.4646	0.9474	0.9736	0.95	0.9408	0.9222	0.8858	0.8524		0.0046	0.0052	0.0116	0.0274	0.0832	0.8602	0.0984	0.248	0.4404
	θh	0	0.0078	0.0456	0.1214	0.3146	0.122	0.0644	0.0236	0.0142	0.009	0	0.0018		0	0.0094	0.0216	0.0928	0.2346	0.0362	0.0072	0.0134	0.0088	0.014	0.0104	0.004		0.0006	0.0068	0.0194	0.0626	0.1452	0.028	0.0116	0.01	0.0064	0.0026	0.0012	0		0.001	0.003	0.011	0.0184	0.0464	0.1038	0.0496	0.1186	0.1758
	TD	0.0022	0.0022	0.0116	0.17	0.7988	0.9922	0.9928	0.9772	0.9672	0.958	0.954	0.95		0.0162	0.0106	0.0554	0.3236	0.8784	0.9504	0.9336	0.9472	0.9222	0.9108	0.89	0.831		0.012	0.0154	0.054	0.232	0.7588	0.938	0.9314	0.9228	0.9152	0.8956	0.8568	0.7674		0.0154	0.0104	0.019	0.0426	0.114	0.9476	0.13	0.4352	0.7716
	FWH	0	0.0036	0.0538	0.3548	0.9162	0.8422	0.7734	0.4586	0.261	0.1206	0.055	0.0282		0.0042	0.0068	0.0608	0.3556	0.812	0.4684	0.2002	0.2282	0.088	0.0392	0.019	0.0076		0.0024	0.0082	0.0586	0.2538	0.6276	0.2994	0.1904	0.1006	0.0486	0.0214	0.0092	0.0006		0.0024	0.004	0.0102	0.0454	0.1636	0.7718	0.1934	0.49	0.7166
	Hap	0.0124	0.0968	0.6004	0.965	1	1	0.999	0.6174	0.1392	0.038	0.0208	0.0074		0.0056	0.0612	0.4692	0.9066	0.9984	0.523	0.1112	0.08	0.0242	0.0184	0.0098	0.0092		0.0116	0.0582	0.2242	0.4114	0.3944	0.0952	0.086	0.027	0.0124	0.0096	0.0072	0.0128		0.0096	0.0354	0.1594	0.466	0.7996	0.5342	0.8482	0.9246	0.8796
	H1	0.017	0.4068	0.9738	0.9994	1	1	0.9998	0.842	0.2138	0.0438	0.0168	0.009		0.008	0.3554	0.9552	0.9996	1	0.7408	0.1876	0.1304	0.0396	0.0192	0.0136	0.0122		0.0174	0.1898	0.6426	0.8042	0.7562	0.1962	0.154	0.043	0.019	0.0138	0.0118	0.0134		0.0108	0.0688	0.536	0.9008	0.987	0.7476	0.9914	0.9966	0.9816
	H12	0.0122	0.3464	0.958	0.9996	1	1	0.9998	0.8254	0.1958	0.0428	0.0166	0.0102		0.0076	0.3212	0.9404	0.999	1	0.732	0.1876	0.1302	0.0414	0.0214	0.0142	0.0144		0.0204	0.1774	0.6104	0.781	0.7328	0.1894	0.152	0.045	0.0206	0.0142	0.0116	0.018		0.014	0.0782	0.5266	0.891	0.9854	0.7464	0.9904	0.996	0.9812
	H2/H1	0.0216	0.4584	0.9758	0.996	0.9992	0.9986	0.9956	0.794	0.1852	0.0298	0.0174	0.0092		0.0084	0.375	0.9514	0.9868	0.9956	0.6466	0.15	0.0952	0.0294	0.0148	0.0108	0.014		0.0162	0.1774	0.615	0.7656	0.7074	0.1698	0.1222	0.0332	0.017	0.0126	0.013	0.0078		0.0134	0.0722	0.5732	0.9024	0.9728	0.6932	0.9764	0.98	0.9626
	CLR	0.001	0.0008	0.0132	0.2204	0.8862	0.9956	0.9942	0.9606	0.8804	0.6242	0.2562	0.0854		0.0102	0.011	0.0392	0.344	0.9126	0.9414	0.7848	0.8538	0.5678	0.3014	0.1026	0.0438		0.007	0.0052	0.0414	0.2552	0.8168	0.8622	0.7958	0.6292	0.3286	0.1254	0.0388	0.0116
	iHS	0.0062	0.1844	0.9062	0.9996	0.9978	0.9098	0.8786	0.485	0.1316	0.045	0.0114	0.0034		0.0082	0.3128	0.9336	0.9984	0.998	0.5864	0.2164	0.2198	0.075	0.0308	0.018	0.0168		0.0154	0.138	0.6002	0.8128	0.8104	0.2738	0.2276	0.109	0.033	0.0238	0.0094	0.0052		0.0064	0.059	0.428	0.8404	0.9764	0.7518	0.982	0.9932	0.9718
	nSL	0.0122	0.067	0.7136	0.9934	1	0.9582	0.9426	0.6328	0.2516	0.0922	0.0352	0.0154		0.0072	0.0844	0.6778	0.9908	0.9986	0.7326	0.3094	0.3054	0.112	0.0374	0.0198	0.0206		0.01	0.106	0.6188	0.9008	0.9188	0.3632	0.2892	0.1382	0.0342	0.0246	0.0134	0.0078
	XPCLR														0.0172	0.0596	0.4288	0.8918	0.9946	0.6902	0.1926	0.234	0.114	0.0828	0.0516	0.038		0.0136	0.112	0.181	0.1756	0.191	0.2086	0.2126	0.1382	0.0792	0.0676	0.0378	0.0336
0.001	θπ	0	0	0.0004	0.0418	0.5362	1	1	0.9988	0.9704	0.9578	0.9532	0.9416		0	0	0.0012	0.0888	0.6478	0.9682	0.954	0.9502	0.9468	0.9274	0.891	0.8296		0	0	0.008	0.0648	0.5138	0.9516	0.9422	0.9324	0.9206	0.8934	0.8412	0.7464		0	0	0	0.0032	0.03	0.9374	0.0366	0.1908	0.5258
	θk	0	0	0.0004	0.0212	0.1874	0.9762	0.9928	0.9852	0.9488	0.9132	0.8676	0.7776		0.0002	0.0004	0.0028	0.029	0.2326	0.905	0.866	0.8636	0.852	0.7984	0.703	0.5686		0	0.0002	0.0064	0.035	0.152	0.792	0.8446	0.84	0.772	0.7118	0.5548	0.5156		0.0002	0	0.001	0.0026	0.0174	0.6728	0.025	0.0896	0.2156
	θh	0	0.0004	0.0078	0.051	0.153	0.0486	0.029	0.0138	0.0096	0.007	0	0		0	0.0002	0.0056	0.0258	0.075	0.0138	0.001	0.0076	0.0002	0.0036	0.0002	0		0	0	0.0014	0.0256	0.0434	0.0048	0.0022	0.001	0.0004	0	0	0		0	0	0.0004	0.0032	0.0126	0.038	0.0136	0.0362	0.0562
	TD	0	0	0.0002	0.0386	0.5256	0.9758	0.977	0.9424	0.9278	0.8998	0.875	0.8096		0.0024	0.0002	0.0048	0.0896	0.6728	0.8982	0.8528	0.888	0.82	0.7548	0.657	0.555		0.0006	0.0002	0.0082	0.064	0.4962	0.8698	0.842	0.825	0.7506	0.677	0.5808	0.4022		0.0034	0.0006	0.0016	0.0068	0.0308	0.9054	0.0436	0.2282	0.5742
	FWH	0	0.0004	0.012	0.1268	0.6646	0.5744	0.4412	0.2006	0.0908	0.0408	0.0122	0.0096		0	0	0.005	0.1176	0.5098	0.214	0.0584	0.0762	0.0318	0.017	0.011	0.0018		0	0	0.0044	0.0702	0.33	0.1304	0.0592	0.0372	0.0184	0.0064	0.0016	0		0	0	0.0002	0.0046	0.0382	0.4792	0.0492	0.201	0.391
	Hap	0.0016	0.0072	0.2258	0.802	0.9948	0.9986	0.9864	0.2834	0.0234	0.0052	0.0008	0.0002		0.0004	0.0068	0.1362	0.6432	0.9666	0.2286	0.021	0.0132	0.0022	0.0008	0.0008	0.0002		0.0002	0.0048	0.041	0.124	0.117	0.0172	0.014	0.0018	0.0008	0	0.0006	0.0008		0.0004	0.0026	0.0196	0.141	0.4644	0.226	0.5032	0.6756	0.6166
	H1	0.003	0.172	0.9056	0.9976	1	0.9998	0.9994	0.685	0.09	0.0094	0.0016	0.001		0.001	0.1068	0.8314	0.9894	1	0.532	0.0846	0.0402	0.007	0.002	0.0006	0.001		0.0024	0.0372	0.36	0.5826	0.514	0.0868	0.061	0.009	0.0024	0.0008	0.001	0.0014		0.0004	0.003	0.1818	0.6472	0.9046	0.4844	0.92	0.9566	0.8982
	H12	0.003	0.1258	0.8448	0.9968	1	0.9998	0.9992	0.6386	0.0756	0.0096	0.0026	0.0012		0.0008	0.0854	0.7732	0.989	0.9998	0.5204	0.0802	0.0408	0.0068	0.0038	0.0018	0.0018		0.0024	0.0338	0.3202	0.5426	0.4878	0.0826	0.0574	0.0094	0.003	0.0014	0.001	0.0028		0.001	0.0068	0.1954	0.652	0.918	0.5138	0.9306	0.9662	0.9152
	H2/H1	0.004	0.1668	0.8856	0.9812	0.9914	0.9852	0.9806	0.5658	0.0586	0.0042	0.0006	0.0004		0.0006	0.1142	0.8202	0.9636	0.9814	0.4154	0.063	0.0266	0.0066	0.0006	0.0002	0.001		0.0028	0.0348	0.3262	0.533	0.4614	0.07	0.0484	0.0074	0.0018	0.0006	0.0004	0		0.0012	0.0084	0.2386	0.6866	0.8992	0.441	0.908	0.9196	0.8582
	CLR	0	0.0004	0.0014	0.0852	0.7438	0.9816	0.9758	0.908	0.725	0.3652	0.1034	0.0254		0	0.001	0.0042	0.1536	0.815	0.864	0.5942	0.6518	0.302	0.1008	0.0176	0.0016		0.0004	0.0002	0.0044	0.0958	0.6392	0.6968	0.5944	0.359	0.1232	0.023	0.0066	0.0006
	iHS	0.001	0.0484	0.6964	0.9868	0.9944	0.8052	0.7474	0.2464	0.0258	0.0028	0	0		0.0004	0.0954	0.761	0.9772	0.9832	0.3328	0.0654	0.0574	0.008	0.0016	0.0012	0.0012		0.0016	0.0288	0.2908	0.5714	0.6036	0.0956	0.0646	0.017	0.0044	0.0016	0	0		0.001	0.0096	0.1724	0.5924	0.8876	0.5328	0.9136	0.952	0.905
	nSL	0.002	0.0146	0.4264	0.955	0.9988	0.9156	0.8876	0.4152	0.0834	0.0214	0.0034	0.0028		0.0014	0.0166	0.4098	0.9386	0.9952	0.5596	0.16	0.1534	0.0326	0.0062	0.002	0.0034		0.0008	0.0266	0.3592	0.762	0.8136	0.2018	0.151	0.0366	0.0048	0.004	0.0014	0.0006
	XPCLR														0.0028	0.0162	0.2148	0.7518	0.9868	0.4416	0.0458	0.058	0.0212	0.0078	0.0048	0.003		0.0016	0.0272	0.0556	0.0548	0.0466	0.0512	0.0546	0.0194	0.0082	0.0056	0.0022	0.003
[truncated: 13 more columns]

## Sheet: SLiM simulation - Statistics
		m0G													m20L d1													m20L d2													m20L mix	d1	d1	d1	d1	d1	d2	d2	d2
	Stat	neutral	20pc	40pc	60pc	80pc	99.5pc	fix	aft10	aft20	aft30	aft40	aft50		neutral	20pc	40pc	60pc	80pc	99.5pc	fix	aft10	aft20	aft30	aft40	aft50		neutral	20pc	40pc	60pc	80pc	99.5pc	fix	aft10	aft20	aft30	aft40	aft50		neutral	20pc	40pc	60pc	80pc	99.5pc	20pc	40pc	60pc
0.05	θπ	0.014	0.0571	0.3253	0.7254	0.9846	1	1	1	1	1	0.9992	0.9989		0.0044	0.0096	0.0359	0.4948	0.9876	0.9998	0.9985	0.9992	0.9963	0.9906	0.9856	0.9799		0.0038	0.0095	0.0408	0.4001	0.9488	0.9992	0.9987	0.995	0.9909	0.9882	0.9834	0.9734		0.0038	0.006	0.0113	0.0282	0.1189	0.9994	0.1798	0.7883	0.9755
	θk	0.0741	0.1681	0.3418	0.5714	0.8233	0.9999	1	0.9997	0.9981	0.9963	0.9918	0.9915		0.0029	0.0057	0.0362	0.2057	0.7186	0.9907	0.9879	0.9826	0.9841	0.9707	0.9515	0.9367		0.0029	0.0166	0.095	0.294	0.6309	0.9777	0.9898	0.9773	0.9705	0.9582	0.9403	0.9235		0.002	0.004	0.0109	0.032	0.1438	0.9531	0.1724	0.4621	0.6847
	θh	0.0005	0.0049	0.0119	0.0582	0.2435	0.2091	0.1126	0.019	0.0056	0.0013	0.0016	0.002		0.0828	0.115	0.3675	0.704	0.9019	0.2964	0.0827	0.1126	0.0486	0.0222	0.0137	0.0081		0.1023	0.1094	0.3071	0.5849	0.729	0.1796	0.0904	0.0536	0.0305	0.0194	0.0104	0.0056		0.0783	0.0928	0.1162	0.2355	0.5071	0.7075	0.5432	0.779	0.8626
	TD	0.0724	0.0864	0.2178	0.6265	0.9674	0.9933	0.9908	0.9912	0.9911	0.9923	0.9868	0.9834		0.006	0.0174	0.0577	0.4638	0.9718	0.9863	0.9751	0.9813	0.9723	0.9635	0.9493	0.9376		0.0054	0.0098	0.0401	0.3298	0.8929	0.9801	0.977	0.9688	0.9576	0.948	0.9354	0.9215		0.0057	0.0105	0.0163	0.0323	0.1224	0.9951	0.1645	0.7	0.9562
	FWH	0	0.0016	0.0481	0.5105	0.9856	0.9498	0.8902	0.6307	0.3725	0.2228	0.1162	0.0568		0.0486	0.1812	0.6005	0.9228	0.9984	0.9281	0.6782	0.7294	0.4966	0.2822	0.1597	0.1044		0.0122	0.1976	0.5558	0.8636	0.9846	0.8008	0.6862	0.5012	0.3055	0.1818	0.1063	0.0547		0.0325	0.0654	0.2329	0.5273	0.776	0.9946	0.8167	0.9731	0.9956
	Hap	0.0559	0.2304	0.8152	0.9972	1	1	1	0.8884	0.4124	0.1814	0.1076	0.0814		0.0146	0.2347	0.7438	0.9876	1	0.8226	0.3397	0.3347	0.1446	0.1001	0.0759	0.0649		0.0073	0.2515	0.5978	0.7639	0.7502	0.3922	0.341	0.16	0.1147	0.0709	0.0726	0.0574		0.0429	0.1354	0.4378	0.8282	0.9859	0.8311	0.988	0.9982	0.9935
	H1	0.0123	0.8392	0.9995	1	1	1	1	0.9728	0.5103	0.1809	0.1005	0.0903		0.0502	0.7858	0.9992	1	1	0.9058	0.3913	0.394	0.1485	0.0927	0.0752	0.0694		0.032	0.5278	0.9459	0.9764	0.9342	0.4712	0.3928	0.1675	0.1034	0.0683	0.0654	0.0632		0.0744	0.3747	0.9618	0.9991	1	0.9181	1	0.9999	0.9997
	H12	0.0172	0.8231	0.9994	1	1	1	1	0.9693	0.4871	0.1747	0.0939	0.0876		0.0501	0.7576	0.999	1	1	0.8981	0.3804	0.3798	0.1408	0.0892	0.0738	0.066		0.0318	0.5065	0.9339	0.9725	0.9268	0.4569	0.3774	0.1624	0.0985	0.066	0.0629	0.0617		0.0892	0.3666	0.9575	0.9985	1	0.9105	1	0.9999	0.9996
	H2/H1	0.009	0.8802	0.9981	0.9999	0.9998	0.9999	0.9995	0.9392	0.3804	0.1168	0.0704	0.0684		0.0533	0.8204	0.9956	0.9997	0.9996	0.8262	0.2984	0.2895	0.1008	0.0684	0.0587	0.0559		0.025	0.4755	0.9175	0.9545	0.9018	0.3722	0.2909	0.117	0.0746	0.0578	0.057	0.0606		0.0388	0.3796	0.9609	0.997	0.9992	0.8575	0.9996	0.9996	0.9965
	CLR	0.0034	0.0235	0.1033	0.4022	0.9422	0.9963	0.9965	0.9866	0.9349	0.7681	0.4701	0.2368		0.0433	0.0759	0.1694	0.6411	0.9894	0.9934	0.9386	0.9681	0.8579	0.628	0.407	0.2238		0.0169	0.0786	0.1821	0.5482	0.9399	0.9631	0.933	0.8527	0.6413	0.4321	0.2562	0.1468		0.032	0.0671	0.0644	0.1053	0.3094	0.9986	0.366	0.7682	0.9575
	iHS	0.0471	0.636	0.999	1	1	0.9983	0.997	0.9715	0.8248	0.5915	0.3518	0.2089		0.0627	0.5979	0.9987	1	1	0.9428	0.7021	0.7401	0.4952	0.2929	0.1906	0.1175		0.0109	0.2576	0.8955	0.9811	0.983	0.7562	0.6998	0.527	0.3274	0.2029	0.1278	0.0885		0.0301	0.109	0.6948	0.9833	0.9999	0.9906	1	1	0.9998
	nSL	0.0185	0.2159	0.9653	1	1	0.9979	0.9956	0.9426	0.7317	0.4889	0.2932	0.1743		0.0186	0.1547	0.9083	0.9998	1	0.9606	0.7396	0.7779	0.5458	0.3437	0.2327	0.1449		0.0553	0.1781	0.8946	0.9935	0.9952	0.8002	0.7348	0.5711	0.3698	0.2439	0.1713	0.123		0.0203	0.0602	0.2711	0.8201	0.995	0.9905	0.9961	1	1
	XPCLR														0.009	0.2171	0.7971	0.9862	0.9998	0.7712	0.2634	0.3171	0.2154	0.1639	0.146	0.1212		0.0144	0.3791	0.477	0.4305	0.3319	0.2866	0.2658	0.2163	0.1774	0.1536	0.1223	0.1026
0.01	θπ	0.0056	0.0099	0.0358	0.4339	0.9258	0.9998	1	0.9999	0.9994	0.9974	0.9913	0.9868		0	0.0002	0.0093	0.1211	0.9082	0.996	0.9865	0.9904	0.9809	0.9632	0.9568	0.9367		0	0.0007	0.0083	0.1073	0.7835	0.9902	0.987	0.9747	0.9662	0.9515	0.9361	0.917		0	0	0.0007	0.0036	0.0255	0.9933	0.0322	0.3478	0.8542
	θk	0	0.018	0.0832	0.28	0.6614	0.9989	0.9999	0.9977	0.9923	0.9831	0.9636	0.9478		0.0004	0.0014	0.0041	0.0283	0.3329	0.9555	0.9407	0.9281	0.9075	0.8775	0.8383	0.7974		0	0.0021	0.0111	0.0631	0.2813	0.903	0.9403	0.9053	0.8851	0.848	0.8047	0.7467		0.0002	0.0005	0.001	0.0031	0.0129	0.8026	0.0181	0.1069	0.2871
	θh	0	0.0001	0.0048	0.0134	0.0607	0.0436	0.0152	0.0064	0.0016	0.0007	0.001	0.0007		0	0.0055	0.0664	0.2677	0.6728	0.0964	0.0177	0.0284	0.0081	0.0038	0.0013	0.0005		0	0.0042	0.0461	0.1512	0.3304	0.0523	0.0173	0.0123	0.0068	0.0025	0.0004	0.0012		0	0.0008	0.0045	0.0333	0.0995	0.3529	0.1127	0.3257	0.5188
	TD	0.003	0.0082	0.0405	0.3118	0.8782	0.9846	0.9798	0.982	0.9759	0.9796	0.9684	0.9542		0.0021	0.0028	0.014	0.1684	0.895	0.9658	0.944	0.9513	0.9372	0.9173	0.8923	0.8538		0.0014	0.0006	0.0078	0.1187	0.7338	0.9529	0.9455	0.9317	0.9068	0.8825	0.8534	0.7936		0.002	0.0017	0.0018	0.0071	0.0292	0.9806	0.0425	0.3682	0.8383
	FWH	0	0	0.0058	0.1142	0.8116	0.7934	0.6796	0.3565	0.1429	0.0634	0.0218	0.0115		0.0047	0.0131	0.2406	0.7197	0.9791	0.7589	0.3724	0.4412	0.2108	0.0907	0.0439	0.0192		0.0001	0.0124	0.1821	0.6087	0.9038	0.5423	0.3849	0.2154	0.1082	0.0532	0.0257	0.0122		0.0006	0.0041	0.0163	0.111	0.4652	0.9631	0.5256	0.8583	0.9563
	Hap	0	0.076	0.5709	0.9755	0.9999	1	1	0.7289	0.1952	0.0534	0.0257	0.0166		0.0092	0.0703	0.4715	0.936	0.9994	0.6538	0.16	0.1385	0.042	0.0247	0.0158	0.013		0.0007	0.0775	0.3103	0.5095	0.5216	0.2042	0.1635	0.0478	0.0267	0.0155	0.0156	0.0105		0.0054	0.0287	0.1586	0.5287	0.9123	0.6467	0.9241	0.9792	0.9559
	H1	0.002	0.6384	0.997	1	1	1	1	0.9225	0.2951	0.0572	0.0254	0.0209		0.0462	0.5299	0.9937	1	1	0.8047	0.2275	0.2016	0.0403	0.0245	0.0162	0.0132		0.001	0.2396	0.8367	0.9211	0.8487	0.2962	0.2191	0.0569	0.0257	0.0151	0.0131	0.0141		0.0088	0.1278	0.8677	0.9935	0.9999	0.8279	1	0.9999	0.9982
	H12	0.0015	0.5828	0.9974	1	1	1	1	0.9141	0.282	0.0548	0.0256	0.0188		0.0462	0.4733	0.991	1	1	0.7902	0.2168	0.1894	0.0389	0.0243	0.0161	0.014		0.001	0.2233	0.7966	0.9091	0.8314	0.2824	0.211	0.0561	0.0246	0.0135	0.0125	0.0136		0.0148	0.1241	0.8289	0.9922	0.9997	0.8192	0.9999	0.9999	0.9978
	H2/H1	0.0015	0.6981	0.9885	0.9986	0.9987	0.9989	0.9985	0.8492	0.1997	0.0325	0.0164	0.0168		0.0028	0.5662	0.9822	0.9971	0.9982	0.6819	0.1521	0.1351	0.0256	0.0157	0.0114	0.012		0.0179	0.2037	0.7774	0.8695	0.7915	0.2153	0.1548	0.0369	0.017	0.0127	0.0112	0.0145		0.0071	0.1224	0.8713	0.9838	0.9952	0.7399	0.9968	0.9942	0.9872
	CLR	0	0.0023	0.0309	0.1867	0.8642	0.9926	0.9871	0.9635	0.8448	0.5647	0.2451	0.0897		0.0026	0.0141	0.0328	0.3029	0.9522	0.9831	0.8525	0.9094	0.7077	0.3917	0.177	0.0708		0.0009	0.0115	0.0359	0.2667	0.8373	0.9184	0.8606	0.7073	0.4341	0.2237	0.0914	0.0433		0.0018	0.0123	0.0089	0.0161	0.0771	0.9933	0.1048	0.4852	0.8524
	iHS	0.0016	0.3475	0.9952	1	1	0.9952	0.9908	0.9133	0.5999	0.2907	0.122	0.0514		0.0012	0.3173	0.988	1	1	0.8547	0.4749	0.5042	0.2419	0.0923	0.0435	0.0238		0.0029	0.0864	0.7249	0.939	0.9442	0.5506	0.4837	0.2715	0.1237	0.0542	0.0278	0.0153		0.0017	0.0275	0.4258	0.9294	0.9986	0.9636	0.9989	0.9997	0.9992
	nSL	0.0108	0.0531	0.8406	0.9994	1	0.9932	0.987	0.8395	0.4714	0.2097	0.0801	0.0354		0.0016	0.0293	0.692	0.996	1	0.8811	0.5131	0.5487	0.2826	0.1287	0.0613	0.0317		0.001	0.0404	0.6527	0.9665	0.9793	0.6009	0.51	0.3124	0.1517	0.0685	0.0389	0.0249		0.0009	0.0079	0.0753	0.5209	0.9617	0.9661	0.9766	0.9998	0.9997
	XPCLR														0.0016	0.0915	0.5853	0.9235	0.9984	0.5509	0.0839	0.1072	0.0603	0.0406	0.0348	0.0244		0.0035	0.1256	0.2253	0.2309	0.1657	0.1022	0.0819	0.0583	0.0418	0.0298	0.0262	0.0201
0.001	θπ	0	0.001	0.0078	0.069	0.7292	0.9984	0.9987	0.9941	0.9858	0.9811	0.9681	0.9471		0	0	0.0003	0.0178	0.6163	0.9785	0.9492	0.9521	0.9294	0.9013	0.854	0.8081		0	0	0.0002	0.0154	0.44	0.949	0.9471	0.922	0.9023	0.8611	0.8075	0.7401		0	0	0	0	0.0019	0.9553	0.0034	0.059	0.4818
	θk	0	0	0.002	0.0348	0.3411	0.9929	0.9988	0.986	0.955	0.9109	0.8503	0.7688		0	0	0.0003	0.0022	0.0569	0.8231	0.7821	0.7587	0.7084	0.6398	0.5652	0.4789		0	0	0.0002	0.0061	0.0611	0.684	0.774	0.7067	0.6701	0.5803	0.4937	0.3976		0	0	0	0.0001	0.0004	0.4788	0.0023	0.0106	0.0451
	θh	0	0	0.0006	0.0056	0.0149	0.0091	0.0039	0.0014	0	0	0.0001	0		0	0	0.0008	0.0267	0.1414	0.011	0.0017	0.0023	0.0009	0	0.0001	0		0	0	0.0003	0.0083	0.0359	0.0045	0.001	0.0011	0.0003	0.0007	0	0		0	0	0	0	0.0016	0.0564	0.0023	0.0328	0.0703
	TD	0	0.0015	0.007	0.0661	0.6498	0.9661	0.9569	0.9546	0.9428	0.932	0.9054	0.8444		0	0	0.0011	0.0331	0.6526	0.918	0.8638	0.8839	0.8466	0.7903	0.7277	0.6119		0	0	0.0004	0.0221	0.45	0.8931	0.8682	0.844	0.782	0.7213	0.615	0.4879		0	0	0.0002	0.0004	0.0018	0.935	0.0048	0.0801	0.5278
	FWH	0	0	0.0006	0.0104	0.2367	0.4634	0.3174	0.075	0.0247	0.0051	0.0024	0.001		0	0.0001	0.0129	0.321	0.8576	0.4219	0.1121	0.1562	0.0483	0.0145	0.0051	0.0023		0	0	0.0084	0.1802	0.5915	0.2446	0.1189	0.0579	0.023	0.0104	0.0017	0.0018		0	0	0	0.002	0.0563	0.7964	0.0849	0.4795	0.772
	Hap	0	0.0164	0.2925	0.8907	0.9991	0.9998	0.9982	0.4929	0.0723	0.0114	0.0051	0.0024		0.0001	0.0122	0.2082	0.7805	0.9954	0.4475	0.0599	0.0452	0.0075	0.0038	0.0023	0.0018		0.0001	0.0161	0.1119	0.2523	0.2835	0.0859	0.0608	0.0111	0.004	0.0019	0.0015	0.0011		0.0002	0.004	0.0339	0.2145	0.6979	0.4249	0.735	0.8929	0.8315
	H1	0.0005	0.3015	0.9807	0.9998	1	1	0.9998	0.7954	0.1277	0.0103	0.0041	0.0032		0.0002	0.1867	0.9588	0.9993	1	0.63	0.098	0.0726	0.0064	0.0032	0.0013	0.0014		0.0002	0.0464	0.5548	0.7655	0.6777	0.1449	0.0982	0.015	0.004	0.0013	0.0011	0.0015		0.0002	0.015	0.596	0.9575	0.9969	0.6835	0.9977	0.9976	0.9884
	H12	0.0005	0.2342	0.9763	0.9998	1	1	0.9998	0.7747	0.1206	0.0107	0.005	0.0032		0.0002	0.1483	0.9431	0.9994	1	0.6212	0.0933	0.0724	0.0075	0.0039	0.0011	0.0016		0.0002	0.0443	0.5003	0.7336	0.651	0.1372	0.0911	0.0151	0.0044	0.0014	0.0012	0.0015		0.0004	0.0167	0.5006	0.9472	0.9981	0.6721	0.9978	0.9985	0.9884
	H2/H1	0.0005	0.3329	0.9601	0.9875	0.9914	0.9882	0.9854	0.6583	0.0735	0.0051	0.001	0.003		0.0003	0.2074	0.9365	0.9815	0.9871	0.4909	0.0615	0.0397	0.0036	0.002	0.0007	0.002		0.0001	0.0354	0.4749	0.6863	0.5875	0.096	0.062	0.0085	0.0024	0.0011	0.001	0.001		0.0003	0.0119	0.6022	0.9337	0.9763	0.5676	0.9781	0.9761	0.9499
	CLR	0	0.0001	0.0006	0.06	0.6594	0.9753	0.9576	0.8984	0.6536	0.2981	0.0742	0.0138		0	0.0006	0.0015	0.0871	0.8485	0.9465	0.6956	0.7808	0.4622	0.16	0.0435	0.0126		0	0.0005	0.0007	0.0796	0.66	0.8165	0.7105	0.4751	0.2013	0.0611	0.0166	0.0065		0	0.0004	0.0004	0.0011	0.0052	0.9691	0.0098	0.2098	0.6678
	iHS	0.001	0.1069	0.9553	0.9999	1	0.9844	0.9727	0.7488	0.2595	0.06	0.0133	0.0034		0.0001	0.0887	0.9231	0.9996	0.9999	0.655	0.216	0.2205	0.0577	0.0147	0.004	0.0009		0	0.0155	0.3985	0.7904	0.8241	0.2821	0.2197	0.0728	0.0203	0.0047	0.0022	0.0008		0	0.0031	0.133	0.7186	0.9821	0.861	0.9857	0.9966	0.9922
	nSL	0.0019	0.0072	0.5178	0.9917	1	0.9766	0.9538	0.6027	0.1732	0.0381	0.0079	0.0023		0.0003	0.0032	0.3372	0.9659	0.9998	0.7043	0.2476	0.2588	0.0778	0.0212	0.0053	0.0032		0	0.0052	0.2747	0.8394	0.9077	0.3311	0.2469	0.094	0.0321	0.0078	0.0043	0.0014		0	0.0005	0.0108	0.1794	0.8024	0.8682	0.8592	0.993	0.9949
	XPCLR														0.0004	0.0203	0.2755	0.6912	0.9771	0.2589	0.0097	0.0134	0.0054	0.0027	0.0019	0.0019		0.0005	0.021	0.0599	0.0727	0.041	0.0134	0.0081	0.004	0.0042	0.0024	0.0017	0.0017
[truncated: 13 more columns]

## Sheet: R simulation - EvolBoosting
			m0G													m20L d1													m20L d2
Stat			neutral	20pc	40pc	60pc	80pc	99.5pc	fix	aft10	aft20	aft30	aft40	aft50		neutral	20pc	40pc	60pc	80pc	99.5pc	fix	aft10	aft20	aft30	aft40	aft50		neutral	20pc	40pc	60pc	80pc	99.5pc	fix	aft10	aft20	aft30	aft40	aft50
0.05	p60	hard	0	0.0014	0.332	0.9676	1	1	1	0.9736	0.6374	0.1892	0.0182	0.0012		0.0002	0.0046	0.4236	0.9672	1	0.957	0.5632	0.6106	0.2144	0.0446	0.001	0.0032		0	0.0042	0.1622	0.7098	0.9624	0.6664	0.5514	0.2606	0.0608	0.0208	0.0026	0.001
		soft	0.0312	0.2126	0.5762	0.032	0	0	0	0.0258	0.3114	0.6666	0.6778	0.4938		0.0114	0.081	0.3446	0.0288	0	0.0372	0.1706	0.221	0.2674	0.1968	0.0618	0.0394		0.0086	0.0628	0.3694	0.2116	0.0346	0.1498	0.1698	0.253	0.1712	0.094	0.0424	0.0246
	p80	hard	0	0	0.0224	0.5894	0.9934	0.9986	0.9986	0.882	0.4056	0.0744	0.0246	0.0026		0	0	0.0482	0.649	0.9824	0.8228	0.289	0.286	0.0484	0.0102	0.004	0.0014		0	0	0.0088	0.1728	0.6212	0.406	0.2724	0.0858	0.0134	0.0058	0.0002	0.001
		soft	0.0488	0.1408	0.7488	0.4074	0.0066	0.0012	0.0014	0.1128	0.5482	0.7746	0.6438	0.4436		0.018	0.0828	0.636	0.3436	0.0176	0.177	0.6312	0.68	0.7648	0.5432	0.3126	0.1704		0.014	0.0778	0.4874	0.7468	0.378	0.5554	0.6526	0.7106	0.5436	0.3476	0.1718	0.1244
	p99.5	hard	0	0	0.0014	0.1674	0.8996	0.999	0.9968	0.943	0.7596	0.5106	0.242	0.0582		0	0	0.0036	0.2548	0.9048	0.8698	0.5938	0.6424	0.3154	0.1342	0.0314	0.0148		0	0	0.0012	0.0428	0.4222	0.639	0.5552	0.3922	0.1494	0.0436	0.02	0.0112
		soft	0.0386	0.0918	0.4682	0.7828	0.1004	0.001	0.0032	0.057	0.2404	0.4878	0.751	0.868		0.0252	0.0698	0.455	0.6888	0.0952	0.1302	0.4038	0.3544	0.6812	0.8248	0.8432	0.7068		0.0308	0.0868	0.3842	0.763	0.5688	0.36	0.443	0.5866	0.7922	0.829	0.6834	0.6178
	p100	hard	0	0	0.003	0.3032	0.9564	1	0.9998	0.9606	0.7844	0.5772	0.3758	0.2718		0	0	0.009	0.3898	0.9462	0.904	0.649	0.673	0.388	0.2558	0.1412	0.0986		0	0	0.0038	0.084	0.555	0.6638	0.6032	0.4546	0.2456	0.1606	0.1088	0.0864
		soft	0.0376	0.0928	0.4584	0.6384	0.0436	0	0.0002	0.0394	0.2156	0.4214	0.6158	0.673		0.0232	0.071	0.456	0.5492	0.0536	0.096	0.349	0.3236	0.6086	0.7032	0.7464	0.6638		0.0288	0.0916	0.3884	0.714	0.4344	0.3362	0.3956	0.5262	0.7016	0.7242	0.6392	0.6018
	p100+	hard	0	0	0.0226	0.5298	0.9866	1	1	0.9812	0.9368	0.8848	0.8072	0.6818		0	0.0006	0.0688	0.6516	0.9842	0.9628	0.8718	0.9026	0.7994	0.6652	0.5614	0.4186		0	0.0006	0.022	0.2752	0.8156	0.8856	0.8566	0.796	0.682	0.5826	0.433	0.3178
		soft	0.0196	0.0776	0.4286	0.4122	0.0132	0	0	0.0188	0.0632	0.1152	0.1926	0.3028		0.0248	0.0776	0.4134	0.2928	0.0158	0.0372	0.1278	0.0972	0.199	0.3176	0.3858	0.4528		0.0268	0.0936	0.3798	0.5516	0.1782	0.1144	0.1432	0.1958	0.2976	0.3606	0.436	0.4782
	pmix	hard	0	0	0.0778	0.7422	0.997	0.9946	0.9912	0.9656	0.8824	0.8112	0.7416	0.6456		0	0.0008	0.1434	0.7818	0.9862	0.9144	0.8022	0.826	0.6822	0.543	0.4296	0.323		0	0.0018	0.039	0.362	0.8178	0.824	0.7744	0.7106	0.5694	0.4516	0.3272	0.259
		soft	0.0242	0.117	0.6282	0.2502	0.003	0.0054	0.0088	0.0344	0.1176	0.1888	0.2548	0.3286		0.014	0.0768	0.511	0.2072	0.0138	0.0856	0.1896	0.1724	0.3094	0.3942	0.4186	0.3962		0.0126	0.0778	0.4374	0.5388	0.1806	0.1746	0.2144	0.2614	0.3612	0.4142	0.4042	0.3756
0.01	p60	hard	0	0.0014	0.332	0.9676	1	0.9998	1	0.9698	0.6136	0.169	0.016	0.0002		0.0002	0.004	0.4152	0.9648	1	0.9146	0.3638	0.3812	0.0924	0.0118	0.0002	0.001		0	0.0042	0.1566	0.6854	0.9468	0.4868	0.3496	0.1188	0.0314	0.0074	0.0002	0.0002
		soft	0.0034	0.073	0.4532	0.0298	0	0	0	0.0254	0.2736	0.416	0.2842	0.1346		0.0024	0.0168	0.134	0.0174	0	0.0226	0.0226	0.0348	0.0182	0.0074	0.0006	0.001		0.0006	0.0084	0.1166	0.0944	0.0218	0.0354	0.0298	0.0294	0.0056	0.0014	0.0006	0.0002
	p80	hard	0	0	0.0224	0.5894	0.9934	0.9984	0.9978	0.878	0.3718	0.0462	0.004	0		0	0	0.0482	0.649	0.9824	0.8208	0.2752	0.2774	0.0352	0.0026	0	0.0002		0	0	0.0088	0.1728	0.6212	0.3992	0.2668	0.0768	0.008	0.0016	0	0.0002
		soft	0.007	0.0414	0.581	0.3996	0.0066	0.0012	0.0014	0.1126	0.5144	0.6352	0.377	0.1736		0.0076	0.0198	0.3974	0.3184	0.0176	0.1754	0.443	0.5306	0.399	0.1692	0.0454	0.0164		0.0024	0.0136	0.2354	0.6054	0.3652	0.4056	0.4388	0.3718	0.1742	0.0762	0.0174	0.0082
	p99.5	hard	0	0	0.0014	0.1674	0.8996	0.999	0.9968	0.943	0.7596	0.5094	0.2344	0.0556		0	0	0.0036	0.2548	0.9048	0.8698	0.5902	0.642	0.3118	0.1236	0.031	0.0146		0	0	0.0012	0.0428	0.4212	0.6384	0.554	0.3906	0.1448	0.0408	0.02	0.011
		soft	0.005	0.0176	0.28	0.701	0.1	0.001	0.0032	0.057	0.2394	0.4724	0.6714	0.6602		0.0104	0.02	0.2346	0.5818	0.0936	0.1302	0.3758	0.3426	0.6118	0.6432	0.484	0.3302		0.0042	0.0168	0.168	0.569	0.5158	0.343	0.4102	0.5014	0.5926	0.5156	0.3108	0.2446
	p100	hard	0	0	0.003	0.3032	0.9564	1	0.9998	0.9606	0.7844	0.577	0.3744	0.2586		0	0	0.009	0.3882	0.9462	0.904	0.6454	0.6724	0.3848	0.2466	0.1208	0.0758		0	0	0.0038	0.0828	0.5506	0.6628	0.5992	0.4464	0.2322	0.1326	0.0768	0.0602
		soft	0.006	0.0196	0.2696	0.5466	0.0434	0	0.0002	0.0394	0.214	0.4058	0.5532	0.4992		0.009	0.0194	0.2306	0.4348	0.0514	0.096	0.3278	0.312	0.5484	0.5452	0.4582	0.3248		0.0042	0.0192	0.166	0.5232	0.3806	0.324	0.3694	0.4514	0.5238	0.4724	0.3126	0.2632
	p100+	hard	0	0	0.0226	0.5296	0.9866	1	1	0.9812	0.9368	0.8848	0.802	0.6558		0	0.0006	0.0666	0.6414	0.983	0.9628	0.8718	0.899	0.7968	0.6546	0.5028	0.3306		0	0.0006	0.0216	0.2654	0.8108	0.8856	0.8564	0.7872	0.6628	0.5314	0.3202	0.2226
		soft	0	0.0144	0.2382	0.3248	0.013	0	0	0.0188	0.0632	0.112	0.1742	0.2094		0.0104	0.0218	0.1988	0.2066	0.0148	0.0372	0.1182	0.0932	0.1838	0.2462	0.244	0.2122		0.0042	0.0206	0.1692	0.3916	0.1488	0.109	0.1304	0.1666	0.2124	0.233	0.2184	0.213
	pmix	hard	0	0	0.0776	0.7422	0.997	0.9946	0.9912	0.9656	0.8824	0.8094	0.7312	0.6038		0	0.0004	0.1378	0.7782	0.9862	0.9144	0.7868	0.8152	0.637	0.444	0.2544	0.1636		0	0.0008	0.0338	0.3464	0.8156	0.8166	0.7564	0.6544	0.4462	0.2842	0.1574	0.115
		soft	0.002	0.0314	0.4486	0.2398	0.003	0.0054	0.0088	0.0344	0.1166	0.1822	0.2234	0.2258		0.0064	0.0174	0.2734	0.1794	0.0138	0.085	0.157	0.1584	0.2362	0.247	0.168	0.1002		0.0018	0.0148	0.1876	0.406	0.1656	0.138	0.1718	0.1794	0.2044	0.1764	0.1052	0.1
0.001	p60	hard	0	0.0014	0.3318	0.9676	1	0.9996	0.9992	0.9472	0.4766	0.0858	0.0034	0		0.0002	0.0006	0.2242	0.8866	0.9994	0.5714	0.0718	0.0414	0.0046	0.0002	0	0		0	0.0012	0.0628	0.4184	0.7196	0.1416	0.0774	0.0052	0.0014	0	0	0
		soft	0	0.011	0.2348	0.0212	0	0	0	0.0232	0.0834	0.061	0.0288	0.0046		0	0	0.0012	0.0004	0	0.0002	0	0	0	0	0	0		0	0	0.0012	0.0006	0	0	0	0	0	0	0	0
	p80	hard	0	0	0.0224	0.5894	0.9934	0.9978	0.9968	0.8376	0.3238	0.0324	0.0028	0		0	0	0.0468	0.6442	0.9824	0.775	0.1766	0.1624	0.0092	0.0004	0	0		0	0	0.0088	0.1692	0.6126	0.3062	0.1832	0.0206	0.0046	0	0	0
		soft	0	0.003	0.309	0.3652	0.0066	0.0012	0.0014	0.1088	0.3326	0.2122	0.0658	0.012		0.0004	0.0002	0.1062	0.1836	0.0166	0.1072	0.0952	0.126	0.051	0.0026	0	0		0	0.0012	0.041	0.2458	0.2292	0.1104	0.086	0.0486	0.0102	0.0004	0	0
	p99.5	hard	0	0	0.0014	0.1674	0.8996	0.999	0.9968	0.943	0.7566	0.4648	0.151	0.0298		0	0	0.0028	0.251	0.904	0.8692	0.5334	0.6016	0.2274	0.0666	0.0148	0.0068		0	0	0.0012	0.041	0.4034	0.5966	0.4998	0.3086	0.0922	0.0224	0.011	0.0052
		soft	0	0.0008	0.0938	0.5184	0.0978	0.001	0.0032	0.057	0.2162	0.337	0.306	0.231		0.0014	0.0008	0.0624	0.3524	0.0816	0.1262	0.2398	0.2494	0.2912	0.1952	0.0912	0.0384		0	0.0012	0.038	0.272	0.3512	0.2204	0.2396	0.2282	0.177	0.105	0.0434	0.0248
	p100	hard	0	0	0.003	0.3006	0.9558	1	0.9998	0.9606	0.7832	0.549	0.2894	0.1718		0	0	0.0076	0.3618	0.938	0.9034	0.5624	0.6282	0.287	0.1294	0.041	0.0244		0	0	0.0034	0.0728	0.4974	0.6168	0.5278	0.3574	0.1376	0.054	0.0276	0.0174
		soft	0	0.0012	0.0952	0.3654	0.0394	0	0.0002	0.0394	0.1924	0.2948	0.2764	0.21		0.0012	0.0008	0.0502	0.2148	0.0408	0.0914	0.1974	0.216	0.241	0.1566	0.082	0.037		0	0.0014	0.033	0.2162	0.2178	0.1906	0.2028	0.1816	0.1578	0.1006	0.0404	0.0262
	p100+	hard	0	0	0.0196	0.5014	0.9852	1	1	0.9812	0.935	0.8482	0.638	0.402		0	0.0002	0.0416	0.5502	0.975	0.9628	0.8298	0.8772	0.6556	0.4152	0.1798	0.0912		0	0.0002	0.0156	0.2098	0.7444	0.8606	0.8058	0.6582	0.4292	0.2172	0.0966	0.058
		soft	0	0.0008	0.0606	0.1524	0.0104	0	0	0.0188	0.053	0.0702	0.0654	0.051		0.0022	0.0016	0.0354	0.0766	0.0108	0.0358	0.0708	0.0642	0.0938	0.0662	0.0418	0.0114		0	0.0018	0.0306	0.1428	0.0784	0.0654	0.0744	0.0608	0.0526	0.0344	0.0196	0.0174
	pmix	hard	0	0	0.0738	0.7402	0.997	0.9946	0.9912	0.9656	0.8768	0.7416	0.4992	0.2934		0	0.0002	0.0942	0.7304	0.9842	0.906	0.5238	0.5898	0.2262	0.0624	0.019	0.0128		0	0.0002	0.0198	0.2666	0.745	0.6044	0.491	0.2602	0.0776	0.033	0.007	0.0078
		soft	0	0.0026	0.2066	0.188	0.0028	0.0054	0.0088	0.0344	0.0994	0.1196	0.0918	0.0596		0.0004	0	0.048	0.089	0.0134	0.0702	0.046	0.0626	0.0426	0.0158	0.0034	0.0004		0	0.0014	0.0296	0.1452	0.0906	0.0582	0.0584	0.0324	0.0188	0.0072	0.001	0.0012
600k
0.05	p60	hard	0.0056	0.04	0.4598	0.948	0.9998	1	1	0.9958	0.9486	0.8202	0.5166	0.2122		0.011	0.0784	0.5496	0.937	0.9982	0.9852	0.8768	0.9312	0.741	0.4848	0.2614	0.1068		0.0046	0.0386	0.2888	0.752	0.969	0.906	0.8692	0.734	0.4886	0.3138	0.109	0.0474
		soft	0.025	0.1022	0.2518	0.0378	0.0002	0	0	0.0042	0.0498	0.1522	0.3028	0.3292		0.0258	0.078	0.1042	0.0314	0.0014	0.0116	0.0588	0.044	0.105	0.1788	0.1504	0.0994		0.026	0.0724	0.1274	0.0928	0.0154	0.052	0.0678	0.111	0.13	0.1322	0.0878	0.062
	p80	hard	0	0.0024	0.0864	0.6392	0.9854	1	0.9996	0.982	0.9288	0.7774	0.4858	0.232		0.0002	0.0022	0.1476	0.6798	0.9662	0.9536	0.7986	0.8708	0.671	0.4244	0.2194	0.0724		0	0.0002	0.036	0.339	0.8318	0.843	0.8002	0.6598	0.4182	0.2582	0.093	0.0376
		soft	0.0226	0.0586	0.3266	0.2948	0.0144	0	0.0004	0.018	0.0646	0.1438	0.2282	0.2292		0.055	0.1252	0.3586	0.2494	0.0326	0.0444	0.1588	0.114	0.2278	0.3488	0.3126	0.2572		0.0492	0.125	0.3702	0.5032	0.156	0.1344	0.1612	0.2318	0.3264	0.32	0.2378	0.1772
	p99.5	hard	0	0	0.0036	0.1396	0.788	0.9986	0.998	0.968	0.8856	0.7438	0.487	0.2184		0	0	0.005	0.1946	0.8234	0.9178	0.7184	0.763	0.5172	0.321	0.1716	0.045		0	0	0.0012	0.0484	0.4802	0.7416	0.7038	0.5492	0.3566	0.199	0.053	0.0168
		soft	0.0306	0.0516	0.2062	0.4804	0.199	0.0014	0.002	0.032	0.1144	0.256	0.5088	0.7194		0.0432	0.0918	0.285	0.5176	0.1638	0.0822	0.2816	0.236	0.4816	0.663	0.771	0.79		0.051	0.1164	0.3316	0.6488	0.4844	0.2578	0.2958	0.4392	0.6164	0.7314	0.765	0.7458
	p100	hard	0	0	0.0032	0.1324	0.7782	0.9998	0.9996	0.9736	0.909	0.7828	0.5712	0.3402		0	0	0.007	0.201	0.831	0.9262	0.7694	0.7932	0.6078	0.4158	0.2354	0.092		0	0	0.0024	0.061	0.5114	0.7828	0.7578	0.6136	0.4322	0.2846	0.0962	0.0456
		soft	0.0326	0.0456	0.1958	0.4226	0.1926	0.0002	0.0004	0.0264	0.091	0.217	0.4222	0.5982		0.0408	0.0848	0.2614	0.4696	0.148	0.0738	0.2306	0.2062	0.3918	0.5718	0.7106	0.762		0.0476	0.1108	0.3166	0.6054	0.4316	0.2172	0.242	0.3794	0.5438	0.6538	0.7446	0.7502
	p100+	hard	0	0	0.009	0.1766	0.8038	0.9998	0.9998	0.9856	0.9556	0.9354	0.905	0.784		0.0002	0.0002	0.018	0.2436	0.86	0.9588	0.869	0.8958	0.8492	0.7234	0.6402	0.5224		0	0	0.0072	0.1176	0.6322	0.868	0.8612	0.812	0.706	0.6282	0.5626	0.4182
		soft	0.0106	0.0362	0.172	0.3924	0.171	0.0002	0.0002	0.0144	0.0444	0.0646	0.0948	0.1992		0.0392	0.0836	0.2578	0.454	0.122	0.0412	0.131	0.104	0.1508	0.2722	0.3322	0.406		0.0468	0.1126	0.3076	0.5652	0.326	0.132	0.1388	0.1844	0.2888	0.3424	0.3654	0.4736
	pmix	hard	0	0.0086	0.2124	0.7858	0.9904	0.9992	0.998	0.9742	0.935	0.8866	0.824	0.6674		0.0008	0.015	0.2944	0.7882	0.973	0.9376	0.8426	0.8728	0.7898	0.6512	0.559	0.3458		0	0.0044	0.0702	0.4026	0.827	0.8586	0.84	0.7616	0.647	0.542	0.3836	0.2182
		soft	0.0278	0.0752	0.2882	0.157	0.0092	0.0008	0.002	0.0258	0.065	0.1134	0.1722	0.2742		0.0442	0.117	0.2538	0.153	0.027	0.0624	0.1516	0.1252	0.201	0.3136	0.315	0.3806		0.0418	0.1164	0.3244	0.4128	0.1614	0.138	0.1516	0.2066	0.2962	0.3344	0.331	0.3788
0.01	p60	hard	0	0.0284	0.4216	0.936	0.9994	1	1	0.9958	0.9354	0.6856	0.3648	0.1442		0.0078	0.0468	0.4432	0.8922	0.997	0.9808	0.7982	0.8668	0.567	0.284	0.108	0.0332		0.0018	0.0166	0.1952	0.6258	0.9546	0.8564	0.7966	0.5798	0.298	0.1452	0.0332	0.0144
		soft	0.001	0.0224	0.0832	0.0158	0	0	0	0.0042	0.0244	0.074	0.0818	0.0664		0.0068	0.0126	0.0236	0.0122	0.001	0.006	0.0216	0.0202	0.0256	0.0368	0.0248	0.0056		0.002	0.0102	0.021	0.022	0.0078	0.0242	0.026	0.0284	0.0212	0.0228	0.0082	0.0042
	p80	hard	0	0.0018	0.076	0.6188	0.985	1	0.9996	0.9802	0.8522	0.5766	0.2804	0.1222		0.0002	0.0016	0.116	0.6344	0.9658	0.9518	0.723	0.8048	0.492	0.2268	0.082	0.0214		0	0.0002	0.0288	0.302	0.824	0.7936	0.7332	0.5246	0.2428	0.1094	0.0288	0.0088
		soft	0.001	0.015	0.1388	0.1946	0.0134	0	0.0004	0.018	0.0478	0.1012	0.0982	0.0568		0.0166	0.0364	0.1404	0.142	0.0272	0.037	0.1132	0.088	0.1404	0.156	0.0904	0.0472		0.0072	0.0306	0.145	0.297	0.135	0.1008	0.1176	0.1406	0.1226	0.0944	0.0354	0.02
	p99.5	hard	0	0	0.0036	0.1258	0.7738	0.9986	0.998	0.968	0.8856	0.7372	0.4636	0.2004		0	0	0.0038	0.174	0.8032	0.9178	0.7182	0.7614	0.5134	0.309	0.1532	0.039		0	0	0.0012	0.0444	0.4668	0.7414	0.7026	0.5402	0.342	0.184	0.048	0.0156
		soft	0.001	0.0066	0.068	0.2676	0.1598	0.0014	0.002	0.032	0.1144	0.2484	0.4516	0.5328		0.0162	0.0292	0.1246	0.3188	0.1412	0.0818	0.269	0.2292	0.462	0.5856	0.5702	0.4726		0.0114	0.037	0.1476	0.454	0.4114	0.2518	0.282	0.4008	0.5264	0.5452	0.45	0.3862
	p100	hard	0	0	0.003	0.1216	0.7504	0.9998	0.9996	0.9736	0.9088	0.7792	0.5494	0.3132		0	0	0.0062	0.1758	0.7982	0.9262	0.7686	0.7914	0.6052	0.4068	0.219	0.0814		0	0	0.0024	0.0558	0.4906	0.782	0.7566	0.6046	0.4192	0.2614	0.0792	0.0376
		soft	0.004	0.0054	0.0616	0.2324	0.1458	0.0002	0.0004	0.0264	0.0904	0.2092	0.3746	0.4404		0.0146	0.0232	0.102	0.2692	0.1226	0.0738	0.222	0.2014	0.374	0.5	0.5414	0.4778		0.0094	0.0302	0.1278	0.397	0.3464	0.2132	0.2342	0.3444	0.464	0.4916	0.464	0.413
	p100+	hard	0	0	0.0076	0.1604	0.7784	0.9998	0.9998	0.9856	0.9556	0.935	0.887	0.723		0.0002	0.0002	0.0168	0.2186	0.8372	0.9588	0.869	0.8938	0.8468	0.7098	0.602	0.4366		0	0	0.0058	0.108	0.6082	0.868	0.8612	0.8068	0.6928	0.5996	0.46	0.3236
		soft	0	0.004	0.0444	0.1866	0.1242	0.0002	0.0002	0.0144	0.0444	0.0642	0.0876	0.1346		0.014	0.0246	0.096	0.2548	0.1002	0.041	0.1278	0.101	0.1468	0.2432	0.26	0.262		0.0076	0.0272	0.1256	0.363	0.2596	0.1286	0.1328	0.168	0.245	0.2572	0.2228	0.2558
	pmix	hard	0	0.0058	0.1736	0.755	0.9904	0.9992	0.998	0.9742	0.935	0.88	0.753	0.4984		0.0008	0.0092	0.2324	0.7416	0.9724	0.9376	0.832	0.8702	0.7444	0.5682	0.3674	0.1472		0	0.003	0.0516	0.3496	0.8146	0.8496	0.8306	0.717	0.5432	0.3958	0.1748	0.0806
		soft	0.002	0.0174	0.1224	0.0976	0.0084	0.0008	0.002	0.0258	0.065	0.1064	0.1396	0.1718		0.0168	0.0354	0.1022	0.0856	0.0254	0.0596	0.1304	0.1152	0.1726	0.231	0.1624	0.1436		0.006	0.0294	0.139	0.262	0.1436	0.1204	0.1282	0.1656	0.2026	0.1812	0.1124	0.1008
0.001	p60	hard	0	0.0084	0.2542	0.8414	0.9978	1	1	0.9822	0.7652	0.3904	0.1552	0.0424		0.0026	0.0082	0.2542	0.7512	0.9882	0.9504	0.5408	0.6132	0.2574	0.068	0.015	0.001		0	0.0034	0.0624	0.3644	0.847	0.6656	0.5338	0.27	0.1026	0.0244	0.004	0.0002
		soft	0	0.0018	0.003	0.0008	0	0	0	0.0006	0.0046	0.0116	0.0042	0.0064		0	0.0008	0.0014	0.0008	0	0.0018	0.0014	0.0024	0.0008	0.0004	0.0006	0		0	0.0004	0.0004	0.0006	0.0006	0.004	0.0016	0.0022	0	0.0014	0	0
	p80	hard	0	0.0004	0.0206	0.4332	0.9722	1	0.9996	0.8976	0.5574	0.2232	0.0772	0.0252		0.0002	0.0006	0.0652	0.5038	0.9542	0.9312	0.5598	0.634	0.2738	0.0816	0.0186	0.001		0	0.0002	0.0218	0.2128	0.7652	0.6668	0.5568	0.2682	0.1134	0.0302	0.0064	0.0006
		soft	0	0.0004	0.012	0.0272	0.008	0	0.0004	0.0098	0.0146	0.0114	0.0068	0.001		0.0048	0.0048	0.0338	0.048	0.0172	0.0238	0.047	0.0426	0.0496	0.0262	0.0104	0.0038		0.0002	0.0044	0.035	0.1132	0.0944	0.0552	0.0518	0.0526	0.0266	0.0174	0.0022	0.0004
	p99.5	hard	0	0	0.0026	0.0784	0.6804	0.9986	0.998	0.968	0.8722	0.6332	0.2898	0.1048		0	0	0.0026	0.1338	0.7514	0.9178	0.7014	0.7532	0.4642	0.237	0.0818	0.025		0	0	0.001	0.0382	0.4276	0.734	0.6902	0.502	0.2684	0.108	0.0274	0.01
		soft	0	0.0002	0.0074	0.0796	0.0844	0.0014	0.002	0.032	0.1038	0.184	0.2162	0.1704		0.007	0.0054	0.04	0.15	0.0992	0.0782	0.2302	0.2056	0.3706	0.3784	0.2582	0.171		0.0012	0.0076	0.0496	0.2436	0.3076	0.2184	0.2376	0.3052	0.3208	0.2718	0.151	0.1202
	p100	hard	0	0	0.0022	0.0782	0.6358	0.9998	0.9996	0.9736	0.8994	0.699	0.3912	0.1872		0	0	0.0042	0.1308	0.7326	0.9258	0.7554	0.7816	0.5594	0.3328	0.1518	0.0482		0	0	0.002	0.0468	0.4412	0.772	0.7408	0.5662	0.3394	0.1744	0.0492	0.0254
		soft	0	0.0004	0.006	0.0662	0.0684	0.0002	0.0004	0.0264	0.0828	0.1504	0.185	0.1678		0.0052	0.0048	0.0294	0.1142	0.081	0.0728	0.1902	0.1816	0.3052	0.3438	0.2524	0.1986		0.0012	0.0064	0.0434	0.2036	0.2442	0.1858	0.197	0.2712	0.303	0.266	0.185	0.1502
	p100+	hard	0	0	0.0048	0.1112	0.697	0.9998	0.9998	0.9856	0.9532	0.8984	0.7398	0.4964		0.0002	0	0.0118	0.1702	0.7858	0.9588	0.8646	0.8886	0.811	0.6286	0.4334	0.2546		0	0	0.0054	0.0878	0.551	0.8648	0.8562	0.7654	0.6098	0.4556	0.2548	0.1672
		soft	0	0.0004	0.0064	0.0558	0.0656	0.0002	0.0002	0.0144	0.0426	0.0482	0.0472	0.053		0.0064	0.0046	0.0286	0.1072	0.0654	0.0396	0.109	0.0866	0.128	0.187	0.127	0.1062		0.0008	0.0052	0.043	0.1792	0.1776	0.1144	0.1144	0.1386	0.1674	0.152	0.0922	0.0894
	pmix	hard	0	0.0022	0.095	0.6292	0.9868	0.9992	0.998	0.9742	0.92	0.7132	0.3612	0.1498		0.0008	0.0028	0.1384	0.6118	0.9626	0.9372	0.7458	0.82	0.527	0.2484	0.0924	0.0194		0	0.0012	0.029	0.2516	0.7522	0.7966	0.749	0.55	0.27	0.1142	0.0284	0.0136
		soft	0	0.0022	0.0268	0.036	0.0054	0.0008	0.002	0.0258	0.0488	0.0708	0.0556	0.0332		0.0044	0.0048	0.0244	0.0316	0.0182	0.0498	0.0828	0.0858	0.0918	0.0738	0.0322	0.0122		0.0004	0.0042	0.0388	0.1078	0.1014	0.089	0.09	0.08	0.0598	0.0424	0.008	0.0098

## Sheet: SLiM simulation - EvolBoosting
			m0G													m20L d1													m20L d2
Stat			neutral	20pc	40pc	60pc	80pc	99.5pc	fix	aft10	aft20	aft30	aft40	aft50		neutral	20pc	40pc	60pc	80pc	99.5pc	fix	aft10	aft20	aft30	aft40	aft50		neutral	20pc	40pc	60pc	80pc	99.5pc	fix	aft10	aft20	aft30	aft40	aft50
0.05	p60	hard	0	0.0003	0.4005	0.9857	1	1	1	0.9943	0.7985	0.3645	0.1111	0.0301		0	0.0011	0.4791	0.9902	1	0.9865	0.708	0.7983	0.3816	0.12	0.0328	0.0072		0	0.0001	0.1188	0.7692	0.975	0.8209	0.7127	0.4283	0.1604	0.0453	0.0104	0.0037
		soft	0.1257	0.4617	0.5909	0.0143	0	0	0	0.0057	0.1955	0.5498	0.6049	0.442		0.0647	0.3693	0.5099	0.0098	0	0.0135	0.2481	0.1941	0.5099	0.5272	0.3923	0.2497		0.0102	0.2668	0.815	0.2302	0.025	0.1627	0.2501	0.4552	0.524	0.4123	0.2716	0.1682
	p80	hard	0	0	0.0089	0.6369	0.995	0.9988	0.9966	0.8833	0.3909	0.0665	0.0078	0.0005		0	0	0.0094	0.6692	0.9955	0.8462	0.325	0.3665	0.0696	0.0074	0.0002	0.0004		0	0	0.0002	0.0989	0.616	0.4548	0.3292	0.1014	0.0196	0.0013	0.0002	0
		soft	0.0976	0.3283	0.9123	0.3631	0.005	0.0012	0.0034	0.1154	0.56	0.7519	0.6104	0.4209		0.1061	0.2994	0.9353	0.3307	0.0045	0.1538	0.6568	0.6267	0.8808	0.791	0.5815	0.3954		0.0518	0.272	0.8649	0.8983	0.384	0.54	0.6556	0.8436	0.7922	0.6314	0.4245	0.2649
	p99.5	hard	0	0	0.0005	0.2616	0.9607	0.9979	0.9941	0.9083	0.6523	0.3284	0.1269	0.0373		0	0	0.0001	0.2191	0.957	0.8319	0.4275	0.4716	0.1958	0.0687	0.0187	0.0034		0	0	0	0.0108	0.3406	0.5028	0.4257	0.2317	0.0924	0.0294	0.0051	0.0003
		soft	0.2186	0.3351	0.6516	0.7257	0.0393	0.0021	0.0059	0.0917	0.3418	0.6179	0.7159	0.6535		0.0962	0.2848	0.7469	0.7722	0.043	0.1681	0.5682	0.5282	0.7926	0.8706	0.8179	0.6908		0.1389	0.3042	0.7101	0.9503	0.6585	0.4956	0.5718	0.7536	0.8455	0.8245	0.7118	0.5708
	p100	hard	0	0	0.0014	0.3788	0.9803	0.999	0.9975	0.9395	0.7534	0.5041	0.2964	0.2091		0	0	0.0005	0.3433	0.9779	0.8738	0.5029	0.5608	0.2835	0.135	0.073	0.0435		0	0	0.0001	0.0256	0.4596	0.5929	0.5078	0.3089	0.1618	0.0812	0.0511	0.0246
		soft	0.1368	0.318	0.6377	0.6058	0.0197	0.001	0.0025	0.0605	0.2465	0.4938	0.6888	0.7333		0.0959	0.2684	0.7422	0.6466	0.0221	0.1262	0.496	0.4389	0.7114	0.8388	0.8509	0.7991		0.0946	0.2867	0.7046	0.9322	0.5395	0.4064	0.4912	0.6846	0.8092	0.8492	0.8061	0.7323
	p100+	hard	0	0	0.0089	0.6124	0.9946	0.9999	1	0.9905	0.9335	0.8529	0.7378	0.5956		0	0.0001	0.0095	0.5678	0.995	0.9708	0.8286	0.8617	0.7005	0.5199	0.3716	0.2429		0	0	0.0014	0.1313	0.7715	0.8736	0.8285	0.7012	0.5351	0.3946	0.2587	0.1578
		soft	0.1745	0.3481	0.7816	0.3866	0.0054	0.0001	0	0.0095	0.0665	0.1471	0.2595	0.3909		0.0956	0.2925	0.837	0.431	0.005	0.0292	0.1713	0.1383	0.2986	0.4725	0.6026	0.6824		0.1373	0.2876	0.7593	0.8553	0.2285	0.126	0.1714	0.2975	0.4558	0.5773	0.6755	0.7141
	pmix	hard	0	0.0004	0.1205	0.8079	0.9963	0.9907	0.9833	0.9597	0.898	0.8421	0.7826	0.704		0	0.0001	0.0343	0.7195	0.9923	0.8616	0.6259	0.675	0.5097	0.4052	0.3399	0.2809		0	0	0.0022	0.158	0.6722	0.7005	0.6325	0.5143	0.4228	0.3445	0.2928	0.2374
		soft	0.1369	0.3761	0.7939	0.1921	0.0037	0.0093	0.0167	0.0403	0.102	0.1579	0.2149	0.2855		0.0514	0.2408	0.8837	0.2803	0.0077	0.1384	0.3735	0.325	0.4885	0.5818	0.6083	0.6037		0.0051	0.2123	0.8034	0.837	0.3278	0.299	0.3667	0.4837	0.5581	0.6101	0.6035	0.5782
0.01	p60	hard	0	0.0003	0.4005	0.9857	1	1	1	0.9943	0.7757	0.3127	0.0761	0.0157		0	0.0011	0.4791	0.9902	1	0.9861	0.6902	0.7787	0.337	0.1004	0.0244	0.0041		0	0.0001	0.1188	0.7692	0.975	0.8109	0.6941	0.3926	0.1351	0.0336	0.0068	0.0029
		soft	0.0001	0.1359	0.5502	0.0143	0	0	0	0.0057	0.1707	0.3378	0.2346	0.1122		0.0012	0.1058	0.4558	0.0096	0	0.0131	0.1411	0.135	0.2349	0.1492	0.079	0.0413		0.0008	0.0581	0.6104	0.2203	0.0244	0.1022	0.1395	0.212	0.1618	0.0916	0.0473	0.0208
	p80	hard	0	0	0.0089	0.6369	0.995	0.9988	0.9966	0.8778	0.3599	0.0501	0.0036	0.0004		0	0	0.0094	0.6692	0.9955	0.8462	0.3235	0.3639	0.0671	0.0064	0.0002	0		0	0	0.0002	0.0989	0.616	0.4536	0.327	0.097	0.017	0.0006	0	0
		soft	0.0014	0.0714	0.7563	0.3624	0.005	0.0012	0.0034	0.1154	0.5301	0.5849	0.3442	0.1699		0.0027	0.0745	0.7976	0.3302	0.0045	0.1535	0.6141	0.6136	0.7522	0.4902	0.271	0.1247		0.001	0.0636	0.6307	0.8811	0.3836	0.522	0.6111	0.719	0.5279	0.3051	0.1499	0.0717
	p99.5	hard	0	0	0.0005	0.2612	0.9607	0.9979	0.9941	0.9083	0.6384	0.2866	0.0889	0.0191		0	0	0.0001	0.2191	0.957	0.8319	0.4261	0.4687	0.1901	0.0602	0.012	0.0019		0	0	0	0.0108	0.3406	0.5019	0.4235	0.2259	0.0841	0.0211	0.0027	0
		soft	0.0014	0.0889	0.463	0.6707	0.0393	0.0021	0.0059	0.0917	0.3389	0.5488	0.5172	0.3831		0.0013	0.077	0.524	0.7408	0.043	0.1681	0.5525	0.5235	0.7484	0.7077	0.5448	0.3773		0.0009	0.088	0.4671	0.8537	0.649	0.4885	0.5551	0.6992	0.7056	0.5812	0.4002	0.2476
	p100	hard	0	0	0.0014	0.3747	0.9803	0.999	0.9975	0.9395	0.7534	0.5014	0.2882	0.1874		0	0	0.0005	0.343	0.9779	0.8738	0.5024	0.5608	0.2831	0.1332	0.0673	0.0353		0	0	0.0001	0.0255	0.4594	0.5922	0.5071	0.3075	0.1603	0.0771	0.0424	0.0197
		soft	0.0014	0.0925	0.4558	0.5533	0.0197	0.001	0.0025	0.0605	0.2455	0.4691	0.5972	0.5456		0.0012	0.0684	0.5138	0.6152	0.0221	0.1262	0.4836	0.4345	0.6816	0.7208	0.6359	0.5142		0.0013	0.0786	0.4549	0.8313	0.5292	0.399	0.4798	0.6445	0.7103	0.6616	0.5298	0.3979
	p100+	hard	0	0	0.0089	0.6124	0.9946	0.9999	1	0.9905	0.9335	0.8525	0.7335	0.5718		0	0.0001	0.0095	0.5678	0.995	0.9708	0.828	0.8617	0.6994	0.516	0.3599	0.2201		0	0	0.0014	0.1313	0.7714	0.8736	0.8284	0.7006	0.532	0.3869	0.2422	0.1358
		soft	0.0014	0.1011	0.5846	0.3796	0.0054	0.0001	0	0.0095	0.0657	0.1416	0.231	0.3076		0.0011	0.0739	0.6468	0.4257	0.005	0.0292	0.1684	0.1372	0.2915	0.4256	0.4798	0.4735		0.0009	0.0714	0.515	0.8027	0.2272	0.1244	0.169	0.2845	0.4106	0.4684	0.4771	0.4174
	pmix	hard	0	0.0002	0.1116	0.8078	0.9963	0.9907	0.9833	0.9597	0.898	0.8405	0.7696	0.6448		0	0.0001	0.0341	0.7195	0.9923	0.8616	0.6245	0.675	0.5049	0.3894	0.3008	0.2236		0	0	0.0022	0.1579	0.6722	0.7	0.6311	0.5106	0.4098	0.3117	0.2404	0.161
		soft	0.0014	0.1148	0.6645	0.1914	0.0037	0.0093	0.0167	0.0403	0.102	0.1548	0.1942	0.2304		0.001	0.0541	0.7322	0.279	0.0077	0.1384	0.366	0.3231	0.4699	0.4972	0.4447	0.3759		0.0011	0.045	0.5452	0.8107	0.3273	0.2948	0.3607	0.4581	0.4858	0.4599	0.381	0.2963
0.001	p60	hard	0	0.0003	0.4005	0.9857	1	1	1	0.9838	0.5703	0.1416	0.0189	0.0039		0	0.0011	0.4786	0.9902	1	0.9633	0.4878	0.5514	0.1278	0.0244	0.0045	0.0014		0	0.0001	0.1184	0.7677	0.9708	0.6578	0.4939	0.1777	0.0433	0.0059	0.0031	0.001
		soft	0	0.0083	0.3631	0.0138	0	0	0	0.0043	0.0448	0.0229	0.0069	0.002		0.0002	0.0096	0.2461	0.0077	0	0.0062	0.0145	0.0138	0.0126	0.0035	0.0019	0.001		0	0.0028	0.2024	0.1376	0.0139	0.0147	0.0166	0.0125	0.0049	0.0015	0.0004	0.0001
	p80	hard	0	0	0.0089	0.6369	0.995	0.9988	0.9966	0.8599	0.3154	0.039	0.0027	0		0	0	0.0094	0.6692	0.9955	0.8449	0.3124	0.3544	0.0568	0.0053	0.0001	0		0	0	0.0002	0.0989	0.616	0.4482	0.3193	0.0855	0.0153	0.0002	0	0
		soft	0	0.003	0.423	0.3525	0.005	0.0012	0.0034	0.1138	0.396	0.2491	0.071	0.0218		0.0006	0.0054	0.4847	0.3223	0.0045	0.1511	0.4545	0.4989	0.3717	0.13	0.046	0.0152		0	0.0022	0.2406	0.7643	0.3749	0.4261	0.448	0.3896	0.1653	0.0525	0.0175	0.0048
	p99.5	hard	0	0	0.0003	0.2494	0.9601	0.9979	0.9941	0.9065	0.5807	0.2059	0.0418	0.0054		0	0	0.0001	0.2186	0.9569	0.8318	0.4181	0.4608	0.1713	0.0409	0.0055	0.0006		0	0	0	0.0108	0.3396	0.4993	0.4179	0.2095	0.0627	0.0111	0.0008	0
		soft	0	0.0035	0.1824	0.5172	0.0377	0.0021	0.0059	0.0917	0.2945	0.3313	0.1945	0.0969		0.0004	0.0068	0.2455	0.6336	0.0421	0.1674	0.4683	0.4787	0.5463	0.3429	0.1979	0.0869		0	0.0082	0.1792	0.6307	0.5979	0.4351	0.473	0.5139	0.3757	0.2146	0.1035	0.0475
	p100	hard	0	0	0.0007	0.339	0.9791	0.999	0.9975	0.9394	0.7466	0.4558	0.2083	0.1036		0	0	0.0005	0.3401	0.9776	0.8735	0.4956	0.5564	0.2676	0.1126	0.0423	0.0159		0	0	0.0001	0.0252	0.4564	0.5871	0.5006	0.2946	0.1389	0.0513	0.0173	0.007
		soft	0	0.0054	0.1898	0.4211	0.0188	0.001	0.0025	0.0605	0.2272	0.3298	0.2883	0.1877		0.0004	0.0056	0.232	0.5075	0.0214	0.1251	0.4104	0.3952	0.507	0.3807	0.2606	0.1475		0	0.0064	0.167	0.601	0.4726	0.3473	0.4103	0.4844	0.4082	0.2763	0.1697	0.0932
	p100+	hard	0	0	0.0085	0.6096	0.9946	0.9999	1	0.9905	0.9327	0.8228	0.6105	0.3655		0	0.0001	0.0091	0.5673	0.995	0.9708	0.8194	0.8592	0.6785	0.4442	0.2478	0.1137		0	0	0.0014	0.1309	0.7697	0.8662	0.8168	0.6754	0.4699	0.2869	0.1365	0.0558
		soft	0	0.005	0.3115	0.3378	0.0054	0.0001	0	0.0095	0.0638	0.0995	0.1013	0.0956		0.0004	0.0046	0.3511	0.3918	0.0049	0.0291	0.1412	0.1268	0.2214	0.2257	0.1826	0.138		0	0.0043	0.2008	0.6383	0.2104	0.1089	0.1417	0.208	0.2353	0.1907	0.14	0.0852
	pmix	hard	0	0	0.0737	0.8064	0.9963	0.9907	0.9833	0.9597	0.8948	0.788	0.5741	0.342		0	0.0001	0.032	0.7191	0.9923	0.8616	0.6002	0.6666	0.4488	0.2652	0.1376	0.0647		0	0	0.0019	0.1559	0.6707	0.6842	0.6048	0.4498	0.2908	0.1565	0.0775	0.0344
		soft	0	0.0068	0.4226	0.1852	0.0037	0.0093	0.0167	0.0403	0.098	0.1184	0.0954	0.0853		0.0004	0.0033	0.4322	0.2692	0.0077	0.1383	0.312	0.2927	0.3199	0.2162	0.1446	0.082		0	0.0013	0.1962	0.6797	0.3168	0.2605	0.303	0.3215	0.2407	0.153	0.0891	0.0475
600k
0.05	p60	hard
		soft
	p80	hard
		soft
	p99.5	hard
		soft
	p100	hard
		soft
	p100+	hard
		soft
	pmix	hard
		soft
0.01	p60	hard
		soft
	p80	hard
		soft
	p99.5	hard
		soft
	p100	hard
		soft
	p100+	hard
		soft
	pmix	hard
		soft
0.001	p60	hard
		soft
	p80	hard
		soft
	p99.5	hard
		soft
	p100	hard
		soft
	p100+	hard
		soft
	pmix	hard
		soft
